# Supplementary material for: Alpha-Synuclein and Its Role in Melanocytes
Source: Cells. 2022 Jun 30;11(13):2087. doi: 10.3390/cells11132087 (PMC9265281; doi:10.3390/cells11132087)
Supplement: Supplementary file 1 [file cells-11-02087-s001.zip]

Archive with 1 entries (1 files):
- cells-1742521-supplementary.xlsx
