# Supplementary material for: Alpha-Synuclein and Its Role in Melanocytes
Source: Cells. 2022 Jun 30;11(13):2087. doi: 10.3390/cells11132087 (PMC9265281; doi:10.3390/cells11132087)
Supplement: Supplementary file 1 [file cells-11-02087-s001.zip › cells-1742521-supplementary.xlsx]

## Sheet: Table S1
Probe Set ID	NHEM_1_log2Signal	MBrc_1_log2Signal	NHEM_2_log2Signal	MBrc_2_log2Signal	NHEM_3_log2Signal	MBrc_3_log2Signal	Gene Accession	Gene Symbol
7892501	2.25576	2.22415	3.78742	1.79703	4.5496	2.78307		---
7892502	4.03017	3.89143	4.46656	4.1989	4.13549	4.07564		---
7892503	5.63481	4.92224	5.65899	5.90162	5.49001	5.78891		---
7892504	6.9224	7.61834	7.21561	6.9925	7.21363	7.42409		---
7892505	2.46788	2.10867	3.41786	2.44873	2.09454	2.41388		---
7892506	4.34072	3.70616	4.43313	3.46187	4.04107	4.35638		---
7892507	5.01962	4.47805	4.95537	4.4703	4.69563	4.68411		---
7892508	4.93118	5.50997	5.46801	4.79388	5.18403	6.39959		---
7892509	10.8927	10.4418	10.9219	10.3548	10.9397	10.6809		---
7892510	3.78081	4.17614	2.76236	3.77498	2.98726	2.9729		---
7892511	4.10039	3.75616	4.21418	4.17756	3.77189	4.74538		---
7892512	6.27688	6.74465	5.98411	6.0805	5.58097	6.38182		---
7892513	2.69137	3.36091	2.67568	3.70463	3.78201	2.92578		---
7892514	10.3465	9.44161	10.176	9.22405	10.4616	10.0298		---
7892515	8.53865	8.73216	8.9896	8.94198	8.67445	9.11517		---
7892516	3.13679	2.51009	2.45026	3.25458	3.10133	2.42873		---
7892517	6.19516	5.99415	5.39491	5.617	5.7258	6.22778		---
7892518	2.65986	2.46656	2.83048	2.34468	2.32248	2.0548		---
7892519	4.7481	4.87996	4.21264	4.77571	4.6112	4.79671		---
7892520	8.42708	8.99544	8.34157	8.56431	8.32901	8.6924		---
7892521	6.71131	7.28225	6.64391	8.09907	6.70546	7.68813		---
7892522	7.06814	6.725	7.54045	7.03448	7.26185	6.79638		---
7892524	3.61145	3.90774	4.43034	3.60773	5.03526	5.42223		---
7892525	6.01976	5.87077	5.16477	5.28148	5.81704	5.55294		---
7892526	6.08092	5.36723	5.90529	4.75216	6.01806	5.70347		---
7892527	8.42582	8.46745	7.37907	8.45724	7.92995	8.26392		---
7892528	2.62666	1.89447	2.29226	3.46851	2.28639	2.56147		---
7892529	5.33541	6.07342	5.2526	5.86487	5.05465	5.39597		---
7892530	6.25562	5.66241	6.77943	5.33019	7.3713	6.40517		---
7892531	6.10109	6.23733	5.72813	5.83628	6.22503	6.25399		---
7892532	3.00927	3.18005	3.68704	3.24737	2.77043	2.81938		---
7892533	7.03668	7.21558	7.58594	7.51278	7.21843	7.35957		---
7892534	4.97716	5.08602	4.77979	4.87134	4.5895	5.27319		---
7892535	6.36275	6.62638	6.18579	5.61361	6.6385	6.55913		---
7892536	11.0188	10.7906	11.0561	10.8636	11.0088	11.0866		---
7892537	2.6076	3.21678	3.65891	2.61477	3.19938	3.19182		---
7892538	4.43025	4.40803	4.51568	4.65064	4.76884	5.23656		---
7892539	4.06431	3.28368	4.35216	3.92703	5.28212	3.74765		---
7892540	4.96716	6.1314	5.04465	5.42215	5.92493	5.84471		---
7892541	8.78904	8.53833	9.91594	9.28655	9.52426	9.47899		---
7892542	10.188	10.1459	10.0138	10.4849	10.143	10.4789		---
7892543	5.11115	5.97798	5.27584	6.78466	5.43437	5.71078		---
7892544	4.80156	4.72866	5.25551	4.69744	4.46467	4.76882		---
7892545	5.24292	5.69822	5.37614	5.67121	4.9745	4.91811		---
7892547	2.73726	3.14342	3.09915	3.20217	3.07896	3.22214		---
7892548	6.69344	6.88276	6.45291	7.50288	5.87372	7.18697		---
7892549	5.94274	5.62918	5.98299	4.65554	6.44651	5.39144		---
7892550	5.88572	5.84994	5.07832	5.73741	5.64335	5.27042		---
7892551	10.2136	10.1226	10.1771	10.05	9.97899	10.4128		---
7892552	4.14119	3.37264	4.06708	4.64804	3.65264	3.01485		---
7892553	2.3864	2.15449	2.79573	2.30801	2.38787	2.19533		---
7892554	3.12857	3.04542	2.90523	2.84064	2.93085	2.87115		---
7892555	5.59106	6.33938	5.93366	5.74428	6.47603	6.78579		---
7892556	12.2136	12.1404	11.9845	12.1494	12.1208	12.1949		---
7892557	1.8457	1.93469	1.83879	1.87494	2.07293	2.85271		---
7892558	3.69213	3.06424	3.88101	4.47915	3.49836	3.21932		---
7892559	6.0627	6.22941	5.98505	6.29202	5.708	6.1818		---
7892560	3.42828	4.68758	4.24553	4.64044	3.38659	5.09411		---
7892561	11.1945	11.023	11.377	10.8608	11.1584	11.1025		---
7892562	7.18349	6.86216	6.98458	6.57356	7.09908	7.29074		---
7892563	6.61695	7.0698	6.47215	7.07108	6.54067	6.73452		---
7892564	11.245	10.7124	11.4211	10.6686	11.3177	11.14		---
7892565	5.92402	5.35956	5.29814	6.28789	6.01195	6.40234		---
7892566	3.16861	2.68822	2.1865	2.71122	3.72348	2.68955		---
7892567	4.98103	4.7128	5.19349	4.78114	4.82613	5.51055		---
7892568	11.4341	10.9785	11.2832	10.4819	11.2595	10.911		---
7892569	10.1914	10.3794	10.6683	10.7193	10.7051	10.6918		---
7892570	6.26993	4.37638	6.06973	4.66227	4.99664	4.7529		---
7892571	2.25068	2.03745	2.04253	2.52971	2.09894	1.91956		---
7892572	6.30918	6.55657	5.99162	6.18579	6.99582	6.57687		---
7892573	5.34301	5.35772	5.58439	5.71357	5.74119	5.45577		---
7892574	10.9363	10.6747	11.0933	10.4434	10.9691	10.6634		---
7892575	6.53009	6.05465	5.92951	5.09356	6.50496	6.72884		---
7892576	5.62577	5.92113	5.73138	5.36745	5.2098	5.54068		---
7892577	2.28908	2.03499	1.75594	1.98276	2.53037	2.07023		---
7892578	4.67851	3.95837	4.12478	4.39726	3.93147	3.99713		---
7892579	9.46993	9.20792	9.40564	9.14833	9.39332	8.86552		---
7892580	4.11159	4.03273	2.67	2.9595	2.75753	3.65437		---
7892581	3.27518	3.4161	2.965	2.50256	3.67734	2.50751		---
7892582	2.41497	2.04383	2.26939	2.0649	2.20676	3.16817		---
7892583	6.04528	5.59477	5.901	6.00613	5.59239	5.45631		---
7892584	6.08035	6.01257	6.03571	6.05894	5.52387	5.95836		---
7892585	2.37167	2.14045	2.645	2.49408	2.70715	2.29494		---
7892586	2.19635	2.21993	3.00325	2.39897	2.25212	2.3312		---
7892587	3.37662	3.74636	2.93871	3.87835	3.10717	3.09713		---
7892588	2.26223	2.2124	1.93149	2.25362	2.51492	2.11048		---
7892589	5.3151	5.29835	4.44375	5.71293	3.65468	4.64765		---
7892590	2.38083	3.28202	2.87818	3.56147	4.53296	3.89681		---
7892591	2.5504	2.48116	2.46773	2.51123	2.80748	2.22425		---
7892592	6.0706	5.82005	5.82067	5.73296	5.93784	6.13804		---
7892593	4.59001	4.74154	4.53517	5.42526	4.10177	4.71836		---
7892594	2.09179	2.21884	2.04025	1.96322	2.16301	2.33694		---
7892595	2.59635	3.16095	2.75878	3.16426	2.39686	2.87429		---
7892596	3.19403	3.30009	3.0185	3.43085	3.20674	3.05582		---
7892597	4.853	4.63715	5.16688	4.42558	4.50659	5.16551		---
7892598	10.2242	10.0649	10.5623	10.0439	10.5145	10.3875		---
7892599	10.994	10.8796	10.891	11.1433	10.7702	11.1283		---
7892600	2.1349	2.16063	2.07243	2.06322	2.28615	2.49038		---
7892601	5.38673	5.42811	5.43656	5.31832	5.27057	5.1611		---
7892602	2.0765	2.21511	2.19993	2.29493	2.46992	2.52213		---
7892603	3.59162	2.41594	3.6484	2.06957	4.55532	3.64956		---
7892604	4.55815	3.90853	2.99002	3.95031	3.87345	2.92297		---
7892605	8.77741	8.93506	9.49688	8.88149	9.59637	9.30581		---
7892606	11.4589	11.5885	11.2551	11.3496	11.0916	11.5618		---
7892608	8.24397	8.19636	7.96297	7.91315	7.84626	8.15567		---
7892609	1.93136	1.75307	2.24862	1.99751	2.50468	2.05036		---
7892610	4.24629	3.51841	5.54148	2.52539	5.45035	3.42058		---
7892611	2.05152	2.04682	2.06012	2.26537	1.93856	2.0221		---
7892612	3.26297	1.68247	1.9438	1.80133	2.07107	2.29127		---
7892613	9.52616	9.66168	9.38439	9.71349	9.40565	9.97109		---
7892614	3.5343	3.59029	3.80928	3.81577	3.99205	3.4937		---
7892615	3.62313	4.11679	2.41891	5.03157	3.15612	3.85209		---
7892616	2.19558	2.18353	2.11234	2.43756	2.12683	2.61027		---
7892617	11.8814	12.1313	12.0717	12.1403	11.8888	12.2449		---
7892618	5.67335	5.31921	6.38002	5.596	6.32217	5.21397		---
7892619	2.41952	2.56598	2.45005	2.46152	2.93079	3.40845		---
7892620	11.6456	11.5975	11.8245	11.727	11.7484	11.8503		---
7892621	12.5039	11.9731	12.1964	11.9116	12.2974	11.9956		---
7892622	10.3492	9.69927	10.4005	10.0993	10.4792	10.2536		---
7892623	9.67081	9.58712	10.0996	10.1	10.133	10.08		---
7892624	2.39446	3.10531	2.75542	2.27552	2.74585	2.43966		---
7892625	6.11815	6.16574	6.57204	6.65249	6.74358	6.33246		---
7892626	4.72352	3.92328	3.57999	3.48469	3.73981	3.64564		---
7892627	7.64897	7.56778	7.55571	7.40102	7.3857	7.34257		---
7892628	9.64589	8.98479	10.425	8.71183	10.1145	9.37464		---
7892629	3.68342	3.90039	4.13795	3.74648	3.74434	4.24907		---
7892630	9.35104	9.02024	10.0406	8.59832	10.0976	9.83439		---
7892631	1.6952	1.9478	1.8661	1.96677	1.95505	1.79883		---
7892632	2.72903	3.27027	3.31772	2.90461	2.99432	3.58627		---
7892633	6.45997	6.92671	6.4546	7.1936	6.19492	7.13101		---
7892634	7.9262	7.90066	7.27209	7.78558	7.43087	7.73232		---
7892635	7.19834	7.77762	7.61294	7.98633	7.45489	7.63116		---
7892636	7.94903	8.03616	7.66394	7.5754	7.48374	7.75841		---
7892637	5.78047	6.50537	5.94729	5.40813	6.06885	6.53449		---
7892638	1.7409	1.86311	2.26285	1.68925	2.19483	1.98705		---
7892639	9.98406	9.03537	9.76509	9.81784	9.86773	10.5651		---
7892640	11.0089	10.7355	11.64	10.4474	11.3611	11.2817		---
7892641	4.71954	3.04042	3.82089	4.12213	3.56566	3.45475		---
7892642	9.46822	9.65422	9.20928	9.37783	9.05223	9.45083		---
7892643	9.28144	8.68101	9.07688	7.84382	9.0279	8.12795		---
7892644	7.91432	6.80805	7.37313	6.65713	7.49493	6.94638		---
7892645	2.19072	2.04553	2.22894	2.75509	2.19672	2.28394		---
7892646	2.0707	1.84921	1.78847	1.92499	1.74778	2.06254		---
7892647	4.91886	4.46482	4.52139	3.44097	4.59828	4.92646		---
7892648	10.3772	10.0742	10.0362	10.0229	10.2867	10.1131		---
7892649	3.3912	3.89435	3.65939	4.19095	3.85712	4.20723		---
7892650	12.1481	11.6513	11.9429	11.3005	11.9107	11.3244		---
7892651	3.12127	2.66278	2.20438	3.87843	3.2206	3.09612		---
7892652	11.7897	11.5204	11.5022	10.2828	11.6178	10.8615		---
7892653	2.75254	2.61805	3.94823	2.28681	2.43065	2.63098		---
7892654	8.05754	8.23686	8.30694	8.06247	8.01467	8.44396		---
7892655	3.05247	2.80916	3.36152	3.16336	2.99434	3.35558		---
7892656	3.51234	3.71124	3.42464	3.87343	4.2333	4.50295		---
7892657	2.90817	2.75464	3.61617	2.91371	2.45039	3.43327		---
7892658	2.38558	2.37594	1.97931	2.14825	2.60529	2.07426		---
7892659	3.46884	3.15405	2.52792	2.81576	2.30375	2.34996		---
7892660	1.71821	1.75307	1.69357	1.77891	1.89053	1.56671		---
7892661	9.32384	9.71485	9.29665	9.67381	9.26133	9.66065		---
7892662	10.2129	10.483	10.6914	10.8176	10.7873	10.8489		---
7892663	12.2217	11.9482	12.0944	12.0141	12.1201	12.2022		---
7892664	5.44929	4.31982	4.96762	5.36724	4.92235	5.35556		---
7892665	6.24968	5.74058	5.6968	5.74118	5.96653	5.95182		---
7892666	2.47191	2.35088	2.35858	2.50328	2.52934	1.9362		---
7892667	9.83354	10.2011	10.2767	10.1293	9.88451	9.78966		---
7892668	11.0841	11.3915	11.2331	11.0296	11.365	11.253		---
7892669	6.09292	6.39712	7.13688	6.39461	6.55336	7.19726		---
7892670	8.28546	8.67687	8.05844	8.53964	7.86291	8.15023		---
7892671	3.62079	2.81557	2.74261	2.87122	2.61409	3.36359		---
7892672	4.15106	3.92878	5.34528	5.31302	5.5187	6.93044		---
7892673	5.75926	5.43854	5.50775	5.58157	5.08992	5.68233		---
7892674	8.07323	7.71697	7.84415	7.89704	7.82035	8.21623		---
7892675	4.91238	4.65682	4.01841	4.14119	4.95056	4.18401		---
7892676	2.1475	2.20372	2.86524	2.70232	2.47715	2.5088		---
7892677	9.61279	9.83793	9.44185	9.02962	9.75469	9.73009		---
7892678	7.09368	6.50531	6.97088	5.63424	7.32277	6.41165		---
7892679	6.38537	5.74713	6.17342	6.05699	6.4122	6.01949		---
7892680	8.58892	8.70039	8.65751	7.69726	8.59848	7.98545		---
7892681	6.37471	7.05436	5.95626	6.16953	6.16004	5.99001		---
7892682	2.09267	1.86346	1.83457	2.25227	2.05	1.68122		---
7892683	3.72451	3.69905	4.24875	3.57245	3.76999	4.24942		---
7892684	10.2601	10.5138	10.7122	10.1965	10.9279	10.8049		---
7892685	4.08727	4.74081	4.69986	4.16149	4.32676	5.11301		---
7892686	7.27602	7.40737	7.09351	7.83371	7.37087	6.86298		---
7892687	4.59055	4.46462	4.40099	3.68087	4.83742	4.18648		---
7892688	9.43343	8.7089	9.76975	7.96077	9.69318	8.5912		---
7892689	3.54735	3.68587	3.75019	3.70985	3.79962	3.82361		---
7892690	3.63468	3.42759	2.6556	4.11708	3.54143	3.54651		---
7892691	2.42625	1.95923	1.86727	2.05706	1.86106	1.90534		---
7892692	6.18722	5.69775	5.6092	6.01354	6.16519	5.73505		---
7892693	7.89156	8.78014	8.74359	8.67406	8.36838	8.6488		---
7892694	8.48039	8.62826	8.3801	8.38814	8.4617	8.6458		---
7892695	4.09295	3.60617	3.76376	3.52412	3.69651	3.76507		---
7892696	6.60172	5.75922	5.83868	5.89855	5.78335	5.55677		---
7892697	7.31336	7.59996	7.22966	7.59899	6.94485	7.04469		---
7892698	1.79766	1.75114	1.7601	1.87702	1.80141	1.77979		---
7892699	6.01919	6.02542	6.05521	6.09131	6.60882	6.19982		---
7892700	4.7743	4.7684	4.98232	4.97796	4.77337	5.07946		---
7892701	12.0944	11.7918	11.6836	11.1259	11.7691	11.2715		---
7892702	4.58826	4.21353	4.2115	3.94867	4.22299	3.24861		---
7892703	7.35812	7.37771	7.21654	7.15991	7.62134	7.34433		---
7892704	13.3101	13.1307	13.008	13.0946	13.1949	13.0976		---
7892705	5.2665	5.86387	5.72722	4.58521	5.42235	6.11656		---
7892706	5.46133	6.73201	6.50021	7.22506	6.93728	7.2493		---
7892707	8.17848	8.07833	7.15849	6.99057	7.21962	6.92556		---
7892708	3.80327	3.95532	2.66467	2.44959	2.96	2.40387		---
7892709	2.00704	2.17292	1.82839	2.26943	1.96761	2.16215		---
7892710	3.125	2.92541	2.11253	2.49486	2.09972	2.99253		---
7892711	3.81399	3.67757	4.54119	4.55443	5.76669	4.48173		---
7892712	8.23264	8.25105	9.16099	8.4993	8.47098	8.59539		---
7892713	7.95587	8.49837	8.30361	8.33597	7.86119	8.32656		---
7892714	2.04068	2.00084	2.61515	2.39084	2.50815	2.31062		---
7892715	1.73037	2.97111	1.96747	2.60701	2.03778	2.81211		---
7892716	4.56967	4.96546	5.08424	4.18431	5.11532	4.68208		---
7892717	4.4646	3.97108	4.50378	3.02545	4.05387	3.49413		---
7892718	3.63589	2.92275	3.3281	2.95425	2.83694	3.43336		---
7892719	8.58721	8.67456	8.30904	8.61415	7.88509	8.66005		---
7892720	7.86984	7.77656	7.68625	8.26651	8.27331	8.15037		---
7892721	8.8756	9.17637	8.75429	9.00854	8.8284	8.86681		---
7892722	1.93136	2.01816	2.13877	2.9922	2.59908	2.10258		---
7892723	3.84873	3.12418	2.63657	2.55427	3.16879	2.44595		---
7892724	3.77498	5.10162	3.50599	3.20149	4.46074	3.24336		---
7892725	3.22381	2.34976	2.55526	2.26537	2.64879	3.01042		---
7892726	5.28228	4.91519	4.6075	5.38212	5.21034	4.68093		---
7892727	2.42091	3.18005	2.48053	2.26537	3.28461	2.46082		---
7892728	3.27101	2.9325	3.34943	3.12453	2.79109	3.68967		---
7892729	3.02802	3.59776	2.72458	2.38288	2.62161	3.39021		---
7892730	2.97443	1.63911	2.88594	2.27911	2.88206	2.31657		---
7892731	4.40574	3.89576	4.14422	4.33432	3.97144	4.51344		---
7892732	1.93136	2.16258	7.33058	4.13074	5.99162	3.97008		---
7892733	2.05256	2.20423	2.27192	1.98859	2.5306	2.46966		---
7892734	2.99447	3.26789	3.4441	2.86625	3.32773	3.3699		---
7892735	3.37341	2.29007	2.32994	2.36125	2.81713	2.85208		---
7892736	5.40146	4.17275	5.15106	5.29959	4.92058	4.85734		---
7892737	3.67194	3.54233	3.70326	3.55054	3.65715	3.6722		---
7892738	6.6779	6.7974	6.12251	6.91579	6.26719	6.51958		---
7892739	3.55669	2.98509	3.8027	3.94635	3.63356	4.48015		---
7892740	2.67869	1.81475	2.82879	2.24862	2.90961	1.69357		---
7892741	6.31668	6.79007	6.00777	6.87688	6.19543	6.89786		---
7892742	9.37597	8.88541	9.85507	8.91224	9.77397	9.38789		---
7892743	2.49923	2.60596	2.55904	2.23246	2.78282	2.75846		---
7892744	6.29087	6.73872	6.05085	3.98462	6.33025	7.0782		---
7892745	7.35789	6.95005	7.23297	6.32666	7.36177	7.37922		---
7892746	2.39686	2.47171	2.16634	2.13363	2.69021	2.43968		---
7892747	7.00633	6.68193	6.68159	6.76468	6.29875	6.29428		---
7892748	9.38222	9.73365	9.26559	9.52454	9.32673	9.57251		---
7892749	3.6464	3.60871	3.28898	3.38188	3.52026	3.7752		---
7892750	4.10233	3.80937	4.30599	4.50266	3.63054	4.14295		---
7892751	7.91708	8.15172	7.65816	7.99714	7.67823	7.80549		---
7892752	2.28425	1.75307	2.00104	2.14891	2.28075	2.47245		---
7892753	12.3063	12.4179	12.223	12.2162	12.2305	12.3989		---
7892754	3.78512	2.66352	2.46912	3.74163	3.30892	3.75629		---
7892755	4.31832	4.67462	4.28926	3.07781	2.85152	3.47669		---
7892756	1.87177	1.85535	1.88116	1.94465	1.91666	1.89351		---
7892757	7.45913	7.30939	7.81275	7.493	7.98186	7.4351		---
7892758	4.71823	4.93616	4.84749	5.90952	4.58726	5.63133		---
7892759	5.50815	4.37481	4.18177	4.02854	3.97546	3.91684		---
7892760	4.74872	4.04332	3.80067	4.83725	3.85307	3.84892		---
7892761	6.50739	6.85752	6.67013	6.91898	6.76696	6.50274		---
7892762	12.1015	12.2505	12.1684	12.3395	12.1558	12.2435		---
7892763	5.58918	5.59499	5.9693	5.76304	6.10157	6.5128		---
7892764	10.1414	10.2179	10.6805	11.444	10.5533	11.2035		---
7892765	8.78698	9.01158	9.3467	9.10191	9.3515	9.48185		---
7892766	11.8715	11.716	11.8065	11.9703	11.8663	11.7475		---
7892767	3.45997	2.99444	2.58325	2.97628	2.65781	2.90297		---
7892768	2.22531	1.8342	1.88697	1.88821	2.3291	2.00803		---
7892769	2.16711	2.02656	2.14679	2.03681	2.24255	2.10886		---
7892770	11.2734	11.2545	11.2082	11.2492	11.2588	11.0806		---
7892771	8.45904	8.66187	8.19444	8.62103	8.50832	8.73795		---
7892772	4.34854	3.38233	3.61674	5.37376	4.5483	4.51229		---
7892773	7.28174	7.56734	7.05713	7.13715	7.01998	7.29944		---
7892774	5.69281	6.06304	5.31562	6.20219	6.11812	5.44413		---
7892775	5.1094	4.48111	4.24056	4.0972	4.06753	4.40722		---
7892776	11.2817	11.2414	11.2001	10.1471	11.3061	10.5796		---
7892777	5.38635	5.26953	4.5385	4.47333	4.51868	4.4584		---
7892778	7.25981	6.98733	6.96959	6.65958	6.65085	6.45806		---
7892779	2.34463	1.80227	2.3859	2.17747	3.27328	2.69577		---
7892780	4.82508	3.74524	4.70128	4.79505	4.77722	5.17083		---
7892781	4.70895	5.33936	4.62533	5.31977	5.07783	5.77195		---
7892782	11.345	11.411	11.4249	11.2582	11.3589	11.4143		---
7892783	8.91235	8.71779	8.71074	8.66979	8.67553	8.98071		---
7892784	2.85136	3.21759	4.25777	3.74861	3.22492	4.45292		---
7892785	2.43642	3.21085	1.66084	2.65909	1.90562	2.38905		---
7892786	8.85599	8.54445	8.9274	7.93741	8.6803	8.50858		---
7892787	2.36445	3.04389	3.27465	2.37665	2.63046	2.03081		---
7892788	10.3484	10.2635	9.87774	10.3983	9.61533	10.0275		---
7892789	5.06557	4.24416	4.02253	4.13719	4.15477	4.33784		---
7892790	2.73857	2.45614	3.3072	3.06133	3.42528	3.33321		---
7892791	11.4701	11.3325	11.3908	10.8591	11.3895	11.2966		---
7892792	5.7049	5.84331	5.61983	5.79843	5.70518	5.72628		---
7892793	2.77447	2.54447	2.54674	3.15171	2.52041	2.74613		---
7892794	3.21747	2.84158	2.85083	2.97488	3.37344	2.83475		---
7892795	5.46382	5.49571	5.4216	5.45365	5.1958	5.31276		---
7892796	11.8442	11.975	12.1518	12.0984	12.0239	12.1042		---
7892797	7.04346	7.37412	7.25334	7.49467	7.45219	7.35872		---
7892798	2.59337	3.92878	3.38306	3.16469	3.3895	3.10911		---
7892799	1.98341	2.41929	2.63956	2.09588	2.55386	2.23886		---
7892800	2.71979	2.37209	2.74784	3.61626	2.44758	3.03941		---
7892801	2.56954	2.55708	2.33512	2.60086	2.42378	2.41594		---
7892802	8.8509	8.69345	9.61716	8.77122	9.5876	9.45558		---
7892803	11.6822	11.7026	11.7774	11.5091	11.8168	11.6951		---
7892804	3.82409	4.38059	3.85227	3.56687	3.24901	4.04294		---
7892805	2.54605	2.98509	3.50624	2.61534	2.76266	3.16927		---
7892806	2.35325	2.39992	2.34691	2.96682	2.30127	1.89497		---
7892807	4.8343	4.51175	4.6218	5.75161	4.1162	4.19652		---
7892808	8.80868	9.4985	8.66615	8.9717	8.654	8.98013		---
7892809	2.02774	2.43379	1.97445	2.09567	2.36994	2.25617		---
7892810	4.12686	4.53818	5.40179	4.54975	4.52916	5.34718		---
7892811	2.52971	2.16579	2.97954	2.92128	2.36841	2.59522		---
7892812	4.75223	5.27683	4.99627	5.34367	5.5386	5.68081		---
7892813	2.18885	2.81323	3.36462	2.2813	2.46271	2.15555		---
7892814	10.9152	10.709	10.9879	10.0076	11.3868	10.7357		---
7892815	2.33813	2.34837	2.42496	2.44575	2.37962	2.32654		---
7892816	8.76847	8.72423	8.54735	8.67924	8.59218	8.84633		---
7892817	12.7865	12.7824	12.9108	12.6808	12.8751	12.9943		---
7892818	2.13028	2.60855	2.12705	2.53189	2.34213	2.38333		---
7892819	3.07634	3.88572	2.41243	3.98462	3.22972	4.54404		---
7892820	10.1427	9.77632	10.026	9.42503	9.98031	9.62485		---
7892821	1.79237	2.32115	2.01667	2.43354	2.27889	2.1372		---
7892822	3.20429	3.52174	3.30061	2.93755	3.37106	4.26565		---
7892823	6.46881	6.37293	5.17828	6.23833	5.73881	6.01699		---
7892824	7.07522	6.23622	6.51708	6.60112	6.52396	6.93587		---
7892825	2.3421	2.46299	3.16279	2.28957	2.54947	2.22634		---
7892826	3.89065	3.87295	3.83897	5.08044	4.01376	5.17697		---
7892827	12.0633	12.1138	12.0946	12.1216	12.0006	12.139		---
7892828	2.38688	1.93569	2.19063	2.40841	2.10957	2.18992		---
7892829	11.662	11.6053	11.8471	11.3561	11.923	11.6874		---
7892830	11.6844	11.6169	11.3858	11.427	11.4174	11.3808		---
7892831	7.43289	6.80843	7.90291	7.17388	7.96683	7.5057		---
7892832	7.53634	7.18506	8.58164	6.51124	8.64875	7.77807		---
7892833	2.4048	1.8397	2.34006	3.12873	2.53838	2.60986		---
7892834	2.35483	2.77575	2.33701	2.64781	2.81094	2.25645		---
7892835	11.2149	10.9329	11.1393	10.7969	11.1257	10.89		---
7892836	11.8022	11.8329	12.0034	11.6088	11.9754	11.7453		---
7892837	10.9739	10.8923	10.6664	10.8844	10.6395	10.6454		---
7892838	9.54916	8.61373	9.58164	8.40977	9.98391	9.60574		---
7892839	2.05791	1.96961	1.8189	2.28501	2.45127	2.0906		---
7892840	4.83969	4.24241	4.69146	4.74881	3.1097	5.01361		---
7892841	9.57578	9.61311	9.2339	10.3613	9.33493	9.76217		---
7892842	3.30801	3.32048	3.03539	2.88179	3.10846	3.80867		---
7892843	3.42627	3.80854	3.45809	3.90652	3.45033	3.84474		---
7892844	1.60755	2.81474	2.37244	2.34458	2.15972	2.65734		---
7892845	5.90972	5.85556	5.95797	5.89043	5.8572	6.09426		---
7892846	12.4554	12.6112	12.5357	12.3204	12.5025	12.6045		---
7892847	7.70696	6.96622	8.22218	7.29889	8.21471	7.93726		---
7892848	8.34921	8.80396	7.71828	9.09916	7.79664	8.76981		---
7892849	2.64806	2.26467	2.53203	2.64569	2.96027	2.48354		---
7892850	4.20517	3.21008	3.45897	3.45662	3.80885	2.36118		---
7892851	5.94657	6.02182	6.08037	6.04326	5.2021	5.16118		---
7892852	5.36197	5.43282	4.36006	5.54856	4.98223	5.15426		---
7892853	11.5972	11.1149	11.5148	10.7395	11.5283	11.0513		---
7892854	2.48527	2.42091	2.37665	3.89743	2.18642	2.7383		---
7892855	5.04122	4.55355	4.62925	5.03282	4.89338	4.65361		---
7892856	4.95198	3.68119	4.22624	3.91279	3.89561	4.57338		---
7892857	10.6546	10.569	10.6985	10.2645	10.9694	10.8024		---
7892858	2.33714	1.98562	2.76061	1.89053	1.78275	2.05036		---
7892859	5.44207	6.12292	5.19136	5.85851	5.47379	6.02683		---
7892860	5.25762	4.99618	5.37235	5.31337	4.68471	4.66686		---
7892861	10.7647	10.2064	10.8381	9.94582	10.9677	10.4649		---
7892862	10.8597	10.9421	11.103	11.3487	11.1904	11.3011		---
7892863	6.8935	7.20495	7.20799	7.87369	7.16571	7.47127		---
7892864	2.28454	2.40873	2.65498	2.14232	2.34321	2.37662		---
7892865	10.2685	10.4295	10.0794	9.96084	10.0085	10.2556		---
7892866	2.09358	2.2441	2.72293	2.32993	3.16789	3.05386		---
7892867	2.97972	3.01795	2.533	2.85733	3.02852	2.66539		---
7892868	12.4751	12.3711	12.3697	12.2121	12.3726	12.2504		---
7892869	7.73732	7.01087	7.07816	6.73851	7.3486	7.41832		---
7892870	7.73107	7.5022	7.95882	6.94012	7.79742	7.79201		---
7892871	5.72554	4.73416	5.28492	4.00743	5.3395	5.23696		---
7892872	6.74172	5.37485	6.21428	6.73601	7.04568	6.59574		---
7892873	1.79114	2.66365	2.03207	1.93714	1.878	2.47568		---
7892874	3.42991	3.39633	3.2708	2.82544	4.13478	3.91062		---
7892875	5.16487	5.67383	5.60811	5.02011	5.35718	6.02137		---
7892876	2.50202	2.58284	3.00755	2.61148	2.42959	3.10315		---
7892877	3.59413	2.96326	2.60605	3.74466	2.92342	3.54857		---
7892878	5.46366	5.39382	5.16369	5.85581	5.5962	6.30242		---
7892879	2.08858	1.93895	2.16723	1.82125	2.27752	2.2325		---
7892880	10.3912	10.4882	10.6727	10.8654	10.7181	10.8262		---
7892881	2.08296	4.05904	3.05119	3.24825	2.57889	2.73726		---
7892882	10.5781	10.238	10.6161	10.6914	10.373	10.8483		---
7892883	4.36889	2.70707	2.75538	3.13555	4.1081	2.62067		---
7892884	11.0918	11.0049	10.7769	11.6229	10.7746	11.256		---
7892885	4.42521	4.09626	3.51947	4.01633	3.97944	4.47858		---
7892886	3.64273	4.46363	3.49963	3.78803	4.30918	3.96297		---
7892887	3.61992	3.67838	4.37193	3.61874	4.02663	3.26779		---
7892888	5.56646	4.57206	5.1658	5.15954	4.80109	5.43643		---
7892889	11.6433	11.5791	11.3011	11.4314	11.329	11.7086		---
7892890	11.01	11.2097	11.3008	12.0034	11.4015	11.9248		---
7892891	11.5081	11.5681	11.5935	11.2448	11.5041	11.8322		---
7892892	3.01041	2.83754	2.49791	2.78173	3.37592	3.66166		---
7892893	8.59441	8.55476	8.43397	8.51663	8.48021	8.23513		---
7892894	10.3479	10.8972	10.5855	10.6684	10.8099	10.9519		---
7892895	4.02954	3.68428	3.37901	3.5259	2.85444	3.5127		---
7892896	11.432	11.2285	11.3864	11.3969	11.2935	11.2788		---
7892897	6.90845	6.77868	5.93772	7.29428	5.73144	5.89392		---
7892898	7.35541	7.55593	7.43203	7.27678	7.798	7.37848		---
7892899	10.4894	10.7167	10.4307	10.3048	10.2619	10.7926		---
7892900	11.0397	11.0802	11.3294	10.6899	11.4116	11.1929		---
7892901	11.0258	10.6865	11.1339	10.8747	11.3351	11.4328		---
7892902	12.6349	12.369	12.2013	11.5871	12.3148	11.8665		---
7892903	6.99357	6.37004	7.62431	6.52788	7.55412	7.28259		---
7892904	4.49142	3.88821	4.28258	4.41281	3.95284	4.4504		---
7892905	2.38136	2.02195	1.97745	2.27903	2.19659	2.18695		---
7892906	12.4039	12.2438	12.2956	12.1662	12.4445	12.1136		---
7892907	10.5304	10.4863	11.1109	10.0211	11.0875	10.8239		---
7892908	5.23574	4.77925	5.20387	5.10233	5.18368	5.20634		---
7892909	5.71312	6.11445	4.78734	5.05288	5.46821	5.27351		---
7892910	2.59908	2.81094	4.64269	3.72429	3.13046	3.50501		---
7892911	7.00283	7.38824	7.13416	7.20332	7.63725	7.10935		---
7892912	4.2411	4.0222	4.52301	5.01422	3.48344	4.97255		---
7892913	5.43487	5.61517	4.68636	5.26405	4.73905	5.56756		---
7892914	3.33344	4.67382	5.49892	5.00284	4.20721	4.57413		---
7892915	8.54048	8.4139	7.62731	8.39074	7.69973	8.5412		---
7892916	6.9681	7.08085	6.98081	6.94977	6.80053	6.76998		---
7892917	3.5244	2.91403	4.28855	2.9589	3.06402	3.01798		---
7892918	6.23783	6.17983	6.17268	6.77236	6.29969	6.86318		---
7892919	9.29874	8.52407	9.88818	8.75643	9.47903	9.32147		---
7892920	7.78239	7.97938	7.31215	7.92297	7.19955	8.12164		---
7892921	2.25665	2.68752	2.28956	2.58085	2.27325	2.05064		---
7892922	3.11931	3.55525	2.67194	2.59168	3.49132	3.0333		---
7892923	1.98456	1.79038	1.74007	1.95589	1.71978	1.67221		---
7892924	9.52923	9.93061	9.44191	9.98414	8.98753	9.93587		---
7892925	8.89978	8.96751	9.05619	9.245	8.66178	8.94957		---
7892926	7.96642	7.66651	7.80464	6.99932	8.11103	8.0861		---
7892927	2.83029	3.4198	3.555	2.57014	2.51049	3.58456		---
7892928	9.46275	9.84565	9.39259	9.81516	9.54023	9.84374		---
7892929	2.33427	2.68684	1.98677	2.3985	2.33512	2.71718		---
7892930	9.89776	10.078	9.80701	10.0264	9.63375	10.353		---
7892931	4.98351	5.53314	5.47609	5.97433	5.63485	5.57848		---
7892932	6.92044	7.34947	5.81192	7.16529	6.20254	7.1304		---
7892933	4.60424	4.21528	3.81694	4.00494	4.72035	4.35586		---
7892934	5.4485	5.48302	5.94437	5.91039	4.82612	5.25282		---
7892935	10.7583	10.597	10.5793	10.3468	10.5535	10.3707		---
7892936	3.92725	3.94304	3.92356	4.31212	3.92503	4.14218		---
7892937	6.60465	6.44452	6.74662	6.28541	6.53577	6.21194		---
7892938	6.31565	6.37421	5.20046	5.20893	5.33452	5.97267		---
7892939	9.72942	9.54424	9.81553	9.55854	9.6787	9.65156		---
7892940	11.5724	11.566	11.1574	11.344	11.0547	11.8501		---
7892941	11.5144	11.1968	11.2257	10.8937	11.2863	11.0031		---
7892942	4.40321	4.14664	4.64959	4.05749	4.65494	3.59195		---
7892943	1.93265	1.92957	1.94186	1.9796	1.94291	1.94291		---
7892944	9.14462	9.14655	9.04874	8.77457	9.04189	9.06991		---
7892945	2.55016	2.58516	2.6854	2.51375	2.50127	2.22567		---
7892946	3.99959	4.26236	3.93045	4.06749	3.61747	4.19216		---
7892947	11.2921	11.2123	11.2114	11.6148	11.1481	11.3575		---
7892948	9.91328	10.2761	9.81893	10.0751	9.9982	10.3819		---
7892949	3.17918	3.045	2.68275	3.19119	3.20541	3.8997		---
7892950	3.38671	3.22295	3.80717	3.77898	3.26579	3.61174		---
7892951	7.15116	7.35677	7.46348	7.25437	7.25777	7.40634		---
7892952	5.8312	5.55276	5.39307	5.21477	5.80141	4.95861		---
7892953	7.07502	6.37063	6.80847	6.5158	6.57957	6.03259		---
7892954	10.4904	10.0817	10.6869	10.2559	10.7841	10.1883		---
7892955	9.67705	9.99351	9.58304	9.71744	9.49267	9.92079		---
7892956	10.8824	11.1632	10.7717	10.8568	10.8273	11.0187		---
7892957	3.8043	4.64424	4.03445	3.8073	3.99986	4.41794		---
7892958	4.95822	3.8911	3.93571	4.05976	4.06569	4.79914		---
7892959	6.71133	6.04804	7.06223	6.57514	6.7539	6.85298		---
7892960	9.39099	9.47233	9.35123	9.28677	9.15242	9.56045		---
7892961	5.42566	5.70452	5.38848	4.46693	6.01612	5.08958		---
7892962	2.80486	2.61084	2.67547	2.64155	2.75017	2.09806		---
7892963	2.89583	3.25528	2.72014	3.27052	2.37216	2.93085		---
7892964	2.27282	3.14976	2.697	2.44137	3.48816	2.62167		---
7892965	2.06228	2.14129	2.17688	2.14085	2.35368	2.36956		---
7892966	10.743	10.3461	10.5423	10.2181	10.5932	10.4054		---
7892967	8.4578	8.61273	9.22963	8.2934	8.73955	9.08874		---
7892968	7.21301	7.6919	7.31759	7.68469	7.39545	7.25847		---
7892969	10.5991	10.6855	10.4295	10.6291	10.2978	10.7757		---
7892970	3.37995	3.75335	5.28958	5.01237	4.58379	4.23644		---
7892971	1.94115	1.90632	1.96535	1.96096	1.98372	1.92944		---
7892972	10.7307	10.2987	11.165	10.5199	11.4446	11.0101		---
7892973	4.1765	4.00836	4.02573	4.28332	3.94767	4.32634		---
7892974	4.24611	4.02182	4.15746	3.49022	4.67043	4.16236		---
7892975	2.07448	2.13212	2.4458	1.97472	2.04776	2.23578		---
7892976	2.85948	1.82056	3.23694	2.0891	2.34187	2.50903		---
7892977	10.5553	10.0439	11.0146	9.50996	11.0446	10.2197		---
7892978	7.15117	7.41768	6.65848	7.46384	6.39463	8.16931		---
7892979	9.60881	9.27476	9.71067	8.95323	9.74498	9.70458		---
7892980	7.12387	7.4282	6.89309	7.05545	6.79064	7.26411		---
7892981	9.57473	8.98582	10.1609	9.15433	10.0297	9.57048		---
7892982	3.69215	2.03587	5.88173	1.89053	2.41243	4.13074		---
7892983	11.2045	11.4326	10.6898	11.1323	10.7912	11.0429		---
7892984	5.38018	4.71123	4.49212	5.21454	5.06682	5.11702		---
7892985	4.0964	4.24645	3.95675	4.7819	4.08257	4.1038		---
7892986	12.2292	12.1451	12.2807	12.3839	12.2568	12.516		---
7892987	11.4452	11.5505	11.4852	11.4846	11.4081	11.5451		---
7892988	2.11754	1.90755	2.53326	1.84322	2.15324	1.77268		---
7892989	6.28352	6.80079	4.83439	6.601	6.29939	6.62351		---
7892990	4.39114	5.10698	5.68988	4.9573	5.78717	5.67137		---
7892991	8.00262	7.89535	8.28247	8.06301	7.91276	8.31357		---
7892992	11.9708	12.26	11.6091	11.8881	11.5265	12.1554		---
7892993	9.29811	9.3154	9.40207	8.8291	9.20906	9.75373		---
7892994	1.69391	1.76748	2.06908	2.00199	2.52579	2.11338		---
7892995	1.87334	1.8569	2.32375	2.47759	3.12037	2.34906		---
7892996	7.17096	7.35311	6.51952	6.52232	6.25175	6.44166		---
7892997	4.56139	3.66825	4.03952	4.39055	4.55107	3.70737		---
7892998	6.25256	6.56372	6.14716	6.4447	6.21513	6.45748		---
7892999	5.26787	5.88728	4.01705	5.6481	4.95724	5.27975		---
7893000	5.31006	5.95521	5.28155	5.81089	5.43156	5.55233		---
7893001	7.47578	6.38566	7.33309	4.65263	7.57469	6.90867		---
7893002	11.5097	11.2069	11.2941	11.4179	11.2366	11.4505		---
7893003	5.21263	5.82845	5.33777	5.14691	4.61902	5.26105		---
7893004	4.89355	6.15879	5.20108	5.19371	5.8286	5.09627		---
7893005	2.61646	2.50468	2.31342	3.40293	3.52086	2.32248		---
7893006	5.22824	4.42027	5.29503	4.88469	5.20736	5.21581		---
7893007	5.68735	5.05557	4.05846	4.73997	3.86796	4.1952		---
7893008	4.8163	5.27309	4.3396	5.30337	4.74059	4.97924		---
7893009	2.85195	3.05229	3.55824	2.44067	2.94818	3.24336		---
7893010	5.44224	5.04672	4.41653	5.29161	5.04039	4.64488		---
7893011	4.68056	4.78473	4.44258	4.52229	4.69936	4.7049		---
7893012	9.93375	10.0719	9.66285	9.63346	9.81064	10.1949		---
7893013	5.31865	6.11218	5.65362	6.26184	5.754	6.31485		---
7893014	4.72562	4.72667	4.68851	3.32966	4.57875	4.64033		---
7893015	11.9897	11.8616	11.9074	11.3433	11.9804	11.7311		---
7893016	4.47226	4.22427	4.46292	3.99312	4.36443	3.64659		---
7893017	4.39387	4.90669	4.98573	4.99534	5.06598	4.78895		---
7893018	3.1607	4.64328	4.05709	3.97679	4.13298	2.62224		---
7893019	4.97077	5.38553	5.73821	5.4359	6.04726	5.6298		---
7893021	4.36873	4.943	4.79548	4.88141	5.01902	4.40827		---
7893022	2.89543	4.0919	2.41582	2.84366	2.83922	2.36538		---
7893023	9.59834	8.82093	9.70936	8.71276	9.48888	9.64408		---
7893024	3.47461	2.87252	3.09231	4.05726	3.12785	3.09067		---
7893025	6.7297	6.6275	6.40732	6.62536	6.53588	6.45689		---
7893026	6.37947	6.49626	6.46192	6.4605	6.31918	6.23459		---
7893027	4.22277	5.50226	5.17715	6.0982	5.29137	5.90703		---
7893028	4.87611	4.45469	3.01546	4.61604	4.21489	4.61253		---
7893029	11.0581	11.0992	11.1784	11.1552	10.9276	11.0456		---
7893030	5.63975	6.07602	5.12776	4.56046	5.16844	5.83616		---
7893031	8.23014	7.87066	8.08418	7.76607	8.30288	7.94888		---
7893032	6.97733	6.89891	6.81368	7.11942	7.06849	6.93433		---
7893033	6.10775	6.72741	5.56365	5.906	5.5224	5.35036		---
7893034	4.57014	5.78046	4.30054	5.09581	4.36567	5.8203		---
7893035	4.91921	5.24569	4.5218	5.10369	5.02225	5.42923		---
7893036	7.55846	7.89383	7.49451	7.63172	7.09295	8.04168		---
7893037	5.82385	6.19088	5.99948	5.68415	5.97837	5.59624		---
7893038	3.03825	2.74747	3.28829	2.49057	3.42224	3.43665		---
7893039	10.8565	11.1349	11.3455	11.4612	11.1493	11.0633		---
7893040	5.49108	5.54423	5.24358	5.60918	5.63612	4.74557		---
7893041	2.71635	2.90013	2.18346	2.92991	2.60806	2.38974		---
7893042	9.07479	8.98079	9.12655	9.00257	9.16399	9.21929		---
7893043	5.67034	6.29418	5.71644	5.14065	6.29425	5.91166		---
7893044	2.53619	1.95235	2.11881	2.06556	2.48001	2.0441		---
7893045	2.11498	1.77035	2.11027	2.07231	2.01657	1.98574		---
7893046	3.38383	2.4973	3.6522	3.64529	2.12187	3.1877		---
7893047	4.90794	4.73682	3.93058	4.10159	2.81038	4.72133		---
7893048	6.04588	6.09037	5.95398	5.69664	5.775	5.48956		---
7893049	4.721	5.08969	5.11697	5.04939	4.51354	5.18437		---
7893050	10.0578	9.69112	9.75329	8.80469	9.94845	9.29189		---
7893051	4.94143	5.34608	6.04852	4.82826	4.78721	5.13324		---
7893052	4.19131	4.05516	3.5224	2.87414	3.46717	3.26155		---
7893053	3.79225	3.90129	3.825	3.38666	3.06324	3.95354		---
7893055	5.21916	4.97545	3.9957	4.40384	4.39567	5.65412		---
7893056	4.29154	4.33196	5.02114	5.03549	3.82912	5.77172		---
7893057	2.17055	2.0895	2.27845	2.53639	2.34537	2.1886		---
7893058	9.54631	8.68373	9.45831	8.24822	9.20672	8.19407		---
7893059	5.73584	5.96504	5.79702	6.4651	5.93508	5.83617		---
7893060	3.09009	3.52982	3.43634	3.4847	3.93387	3.41996		---
7893061	11.3205	11.2621	11.1031	11.1065	11.2985	11.0832		---
7893062	3.43786	2.75119	3.55644	3.07421	3.26861	3.20298		---
7893063	3.81368	3.96599	2.68597	3.28421	4.47466	4.46527		---
7893064	8.42267	8.71903	8.76454	8.83431	9.03466	8.88233		---
7893065	2.96308	4.19975	2.97808	4.34696	3.85727	3.51678		---
7893066	2.11764	2.41594	2.1127	2.23374	2.11248	2.02658		---
7893067	7.87267	7.6362	7.55875	7.41266	7.57541	7.3283		---
7893068	5.74788	6.38309	4.85036	4.99549	5.48627	5.6953		---
7893069	6.09788	6.66133	6.17499	6.65012	6.08211	6.43497		---
7893070	11.0812	10.7933	10.9044	11.1669	10.8797	11.0344		---
7893071	5.70577	6.25794	5.81673	6.37003	5.52131	5.72931		---
7893072	4.20454	3.76834	3.78639	3.71127	3.9021	3.89416		---
7893073	10.285	9.78389	9.84765	9.82719	9.95191	9.62821		---
7893074	7.98476	7.89352	8.11247	7.78346	8.19661	8.21652		---
7893075	7.22514	6.65793	6.65111	6.27536	6.33979	5.95686		---
7893076	3.11132	4.29045	4.28545	2.41243	3.56197	4.24889		---
7893077	12.7707	12.7255	12.5965	12.6612	12.7055	12.834		---
7893078	1.90042	1.96473	1.99134	2.11831	2.04557	2.21359		---
7893079	9.47883	9.03518	9.77653	9.06655	9.87496	9.44597		---
7893080	3.19946	3.00702	3.59802	3.59129	3.47979	3.0655		---
7893081	10.9165	10.4372	11.1682	10.2081	11.1487	10.9716		---
7893082	5.45768	5.23305	5.34835	5.01973	5.03487	4.80912		---
7893083	3.00926	3.02333	3.19169	3.25249	3.34367	2.96756		---
7893084	9.08432	8.82202	8.01146	7.23153	8.09324	7.73466		---
7893085	9.94174	10.3329	9.85822	9.65853	9.82866	10.1349		---
7893086	10.5558	10.6719	10.891	11.2891	10.9208	11.1385		---
7893087	9.56281	9.06569	9.99723	10.1922	9.99006	10.0829		---
7893088	3.7897	4.04676	3.27316	4.9855	3.78095	4.67748		---
7893089	6.13609	6.47142	7.05734	6.06925	6.21713	6.80564		---
7893090	10.7275	10.5698	11.1899	9.15248	11.1195	10.0572		---
7893091	7.90967	7.25389	8.29215	6.86166	7.52196	7.01454		---
7893092	3.95216	3.9997	4.88271	4.99292	4.45851	5.10827		---
7893093	3.70858	3.61064	3.71165	3.04008	3.33452	4.04082		---
7893094	11.8561	11.8092	11.6868	12.0012	11.6822	11.758		---
7893095	3.36942	3.14755	3.0559	3.28648	3.60182	3.43804		---
7893096	9.73889	10.0227	9.59552	9.63112	9.45637	9.92457		---
7893097	8.9211	8.76053	9.14519	8.79832	9.23659	9.19333		---
7893098	5.55615	5.33122	5.79049	5.3385	6.77161	5.60365		---
7893099	6.09597	4.91438	5.18001	5.36304	4.73515	4.35564		---
7893100	5.75086	5.87926	5.98525	5.99314	5.68704	5.97014		---
7893101	12.2973	12.4435	12.1426	12.1734	12.0962	12.4693		---
7893102	2.44205	3.90642	2.51876	2.72313	3.62128	2.95379		---
7893103	12.3379	12.1997	12.8169	12.2258	12.6782	12.7968		---
7893104	7.74182	8.1818	7.87553	8.36019	7.89918	8.71267		---
7893105	8.87765	8.92285	8.83379	8.80498	8.74793	8.9291		---
7893106	7.33466	7.98553	7.87801	8.21662	7.72078	7.80707		---
7893107	2.14358	2.5348	2.47191	1.89028	2.25989	2.3128		---
7893108	1.60038	1.6813	2.82879	2.50468	2.05036	1.90408		---
7893109	2.80462	3.74575	4.44934	3.68171	3.10588	3.79852		---
7893110	4.43309	4.75159	5.4083	3.78257	4.98129	4.84963		---
7893111	5.26906	4.91437	3.59494	4.81444	4.88052	4.01771		---
7893112	4.3882	3.99736	3.08351	4.11744	3.74814	4.67023		---
7893113	8.3969	7.97797	7.90001	7.52844	8.08118	7.64825		---
7893114	4.63502	5.08004	5.18799	4.82694	4.58391	4.77242		---
7893115	2.92961	2.33363	3.00264	2.94854	3.05791	3.92737		---
7893116	8.34373	8.34059	8.42245	8.28045	8.25754	8.5564		---
7893117	3.04512	2.55246	2.46142	2.93449	2.77533	2.62391		---
7893118	6.75575	7.17718	6.12735	7.33452	6.486	7.49667		---
7893119	4.01709	3.8182	4.26064	3.79548	4.18901	4.56912		---
7893120	4.31623	4.22068	4.59592	3.52187	3.83432	4.0502		---
7893121	8.66477	9.06516	8.90097	8.87549	8.40157	8.98421		---
7893122	7.67916	7.16692	7.54853	7.63435	7.68609	7.34592		---
7893123	7.59818	6.80304	6.67782	6.43298	6.77291	7.20172		---
7893124	2.70392	2.33058	2.93673	2.5326	2.29525	3.07627		---
7893125	7.92213	6.63912	7.57827	7.33519	7.60948	7.33013		---
7893126	2.98289	3.29124	2.82527	3.00856	2.95383	3.09012		---
7893127	2.58572	2.58327	3.03489	2.47665	3.50869	2.58327		---
7893128	5.82992	5.79764	6.93244	4.85011	6.8588	5.31258		---
7893129	2.66888	2.28622	3.60894	2.67255	2.9891	2.91301		---
7893130	9.95875	10.1719	10.2862	10.1844	9.94976	10.2177		---
7893131	10.2666	10.166	10.3686	9.82039	10.3194	10.0989		---
7893132	2.01918	2.46021	1.96998	2.79551	2.40522	2.08442		---
7893133	11.9207	11.7763	11.7289	11.5325	11.7107	11.5049		---
7893134	7.01481	6.93166	6.8782	6.85023	6.39128	7.22216		---
7893135	2.24862	2.03587	2.58327	1.6813	2.69849	1.90408		---
7893136	3.23088	2.45237	2.53202	2.31149	2.55011	2.89109		---
7893137	2.3316	2.32624	2.59676	2.30623	3.22901	2.09131		---
7893138	11.4017	11.1687	11.7059	11.2034	11.617	11.3208		---
7893139	12.1556	12.1569	12.281	12.403	12.204	12.386		---
7893140	11.6614	11.5826	11.497	11.4241	11.4614	11.6454		---
7893141	6.56191	6.21545	5.88714	6.27821	5.90307	6.48799		---
7893142	3.42341	3.89827	4.15624	3.30311	3.59698	4.68611		---
7893143	3.28083	2.46021	2.75923	3.00794	2.58366	3.26683		---
7893144	2.59908	3.38735	2.80173	4.00125	2.95018	4.30479		---
7893145	6.32426	5.58885	4.90524	6.22489	4.73551	6.22489		---
7893146	4.17717	4.37705	4.46171	4.02807	4.22044	4.3426		---
7893147	12.1585	12.3612	12.0855	12.1662	11.9822	12.3536		---
7893148	8.2698	8.59857	8.33142	8.31042	8.25347	8.65319		---
7893149	3.9762	3.35579	3.07455	3.7419	3.7426	3.1836		---
7893150	3.92527	4.50083	4.54441	4.38605	4.39087	4.96567		---
7893151	5.24303	4.23203	5.2013	4.79369	4.93071	4.93511		---
7893152	10.2453	10.5949	10.5608	10.6115	10.3995	11.1024		---
7893153	11.0851	11.0152	10.7779	11.1956	10.9084	11.1614		---
7893154	5.86878	5.2044	5.2486	5.39954	4.8648	6.37865		---
7893155	5.10139	4.85034	3.83293	5.0369	4.18312	5.1743		---
7893156	4.7659	3.47203	2.37479	4.21262	4.22192	4.04901		---
7893157	3.48266	2.26537	2.23061	1.99038	2.75814	2.5063		---
7893158	5.92048	6.48734	6.16844	7.03597	6.07723	6.59923		---
7893159	4.63551	4.18532	5.15525	5.41591	5.05292	4.99066		---
7893160	9.77693	9.08235	9.06148	9.18613	9.33487	8.97333		---
7893161	2.26445	2.02962	2.2268	2.121	1.99878	2.30324		---
7893162	4.2248	3.93819	3.97026	4.46787	4.17424	4.64822		---
7893163	2.05284	2.6352	2.40278	2.01405	1.84656	2.49745		---
7893164	8.48529	7.67205	8.55367	7.43779	8.59651	8.35619		---
7893165	6.09895	5.49473	4.77777	4.90414	5.72608	5.64166		---
7893166	5.44747	5.16911	5.37489	5.52775	5.668	6.20441		---
7893167	4.74724	4.90893	4.92148	4.64514	4.85283	3.95816		---
7893168	5.79859	4.95986	5.8924	5.77482	5.59781	5.19188		---
7893169	6.41517	6.35276	6.20164	7.0887	5.6671	6.93945		---
7893170	7.70626	7.64292	7.74078	7.36226	7.97256	7.27071		---
7893171	6.16058	5.7063	5.71249	5.65706	5.54682	6.28598		---
7893172	6.40876	6.55616	4.90524	6.65914	5.692	6.48053		---
7893173	12.124	12.208	12.282	12.1004	12.2543	12.306		---
7893174	3.05448	2.34075	2.62627	2.81279	2.71141	3.4233		---
7893175	6.06887	6.70915	6.98447	7.30952	5.83616	5.75834		---
7893176	2.68623	2.11831	1.94138	2.12701	1.99402	1.85041		---
7893177	5.0573	5.31456	4.53383	5.16844	4.57453	5.41941		---
7893178	3.24964	3.08818	2.90344	3.18983	3.16569	3.22154		---
7893179	4.37428	4.80403	4.09588	4.59255	4.01597	4.7136		---
7893180	5.90757	5.71803	6.32268	5.85862	6.47768	5.69795		---
7893181	8.38996	8.23166	7.57144	8.09741	7.78765	7.80743		---
7893182	5.15131	5.84429	5.10804	5.14734	5.06168	5.43168		---
7893183	4.30709	4.08864	4.29161	3.64391	4.80223	4.99024		---
7893184	6.49659	5.60075	5.59093	5.93508	5.65298	6.26027		---
7893185	6.17513	5.66329	4.22073	4.80222	4.86707	5.64259		---
7893186	3.17798	4.92821	3.63149	3.78853	3.67253	4.53314		---
7893187	10.8565	10.4555	10.7406	10.662	10.8402	10.4207		---
7893188	5.40567	4.78549	4.8137	5.64676	4.92091	6.18832		---
7893189	12.451	12.568	12.4168	12.4945	12.358	12.5422		---
7893190	4.85334	5.51111	4.91234	4.87531	4.89349	4.77625		---
7893191	10.0167	9.38379	9.76137	9.34185	9.83811	9.51093		---
7893192	3.56451	2.92558	2.81076	2.80067	3.91052	2.77892		---
7893193	2.59908	3.67757	2.9922	2.81094	2.50468	2.50468		---
7893194	10.92	10.6284	10.1707	9.92476	10.473	10.2817		---
7893195	3.82966	2.62346	2.62373	3.66559	2.74966	2.52027		---
7893196	10.6843	10.2041	10.2667	10.0202	10.4601	10.5266		---
7893197	2.4561	2.32808	2.41336	2.15686	2.66607	2.50325		---
7893198	2.29349	1.8283	1.8927	2.1337	2.03492	1.97433		---
7893199	2.45856	1.9994	1.94181	2.43922	1.78304	2.01673		---
7893200	1.69391	2.25821	1.72796	2.24862	1.87607	1.89736		---
7893201	10.9245	10.8643	10.9934	9.9789	10.854	10.6635		---
7893202	6.80407	5.66205	5.97656	5.37728	5.84149	6.47702		---
7893203	1.94561	1.66001	1.87617	1.85813	2.15619	1.59157		---
7893204	4.9179	4.85832	4.06069	5.51416	4.5722	6.17014		---
7893205	10.3196	9.67947	10.9145	10.3603	10.713	10.5401		---
7893206	3.68445	4.29894	4.26575	3.92916	4.40579	4.48966		---
7893207	5.59147	5.84314	5.5106	6.2228	5.23177	5.85122		---
7893208	8.45306	7.94207	8.56133	7.4378	8.56426	8.20605		---
7893209	6.37503	6.68028	6.5518	5.75423	6.50141	6.40949		---
7893210	6.36474	6.17053	5.84033	6.39284	5.82723	5.87709		---
7893211	2.86653	2.6758	3.54812	3.56321	3.04449	4.03813		---
7893212	5.00045	4.03144	4.08007	4.41019	4.38133	5.95636		---
7893213	3.50809	3.57816	2.88515	2.72842	3.34129	3.44873		---
7893214	3.94295	3.75587	4.0522	3.5995	3.76355	3.78658		---
7893215	4.08234	4.71503	4.52057	3.73569	3.83018	4.96729		---
7893216	4.23386	3.27349	3.41653	3.17818	3.67994	3.10935		---
7893217	9.52032	9.23066	9.57279	8.91413	9.11896	9.1137		---
7893218	12.834	12.8039	12.6721	12.7013	12.7417	12.6405		---
7893219	5.09199	4.60451	4.16556	4.19245	3.60247	4.72332		---
7893220	9.1914	9.53235	9.1374	9.44964	8.97075	9.2904		---
7893221	1.79237	2.22179	1.94799	2.26769	2.61055	2.26504		---
7893222	4.25078	3.71789	4.23428	2.92982	3.98933	3.02603		---
7893223	3.24073	3.55111	2.46365	3.39633	3.4774	3.29837		---
7893224	3.99641	3.70016	4.92823	3.62553	3.84656	4.29103		---
7893225	6.29393	5.03496	5.2208	6.1072	5.2107	6.39201		---
7893226	5.50228	4.40378	5.50794	5.23047	5.33031	5.1034		---
7893227	6.93881	6.80539	6.41623	5.90977	6.51091	6.41511		---
7893228	5.74528	5.09954	4.35791	5.82323	5.29399	5.79109		---
7893229	5.03633	4.85579	4.64949	4.53706	4.2598	4.90994		---
7893230	2.33714	2.90961	2.11831	2.50468	3.01039	2.50468		---
7893231	11.3885	11.5618	11.4372	11.561	11.2069	11.7972		---
7893232	4.45239	3.69826	4.25277	3.69533	4.87148	3.05386		---
7893233	2.54094	2.33363	1.69199	2.79259	2.31445	2.00971		---
7893234	5.10504	5.00345	4.69738	5.53786	3.98166	4.97533		---
7893235	6.68128	6.24886	6.12496	6.22849	6.28521	6.28758		---
7893236	6.07238	6.65581	6.0131	6.00167	5.77846	6.17985		---
7893237	9.10675	9.21066	8.93963	8.97271	8.64336	8.97631		---
7893238	11.6684	11.462	11.7388	11.2128	11.8273	11.5121		---
7893239	5.32041	5.5592	5.21502	5.7111	5.36657	5.99662		---
7893240	9.33355	9.22628	9.45203	9.33572	9.49048	9.85753		---
7893241	3.9095	3.38815	4.1818	2.99473	4.56691	2.48638		---
7893242	8.95779	9.16972	9.16537	9.17695	9.05131	9.1155		---
7893243	3.07187	3.17013	3.18343	2.67869	2.76286	3.56653		---
7893244	9.66	8.92531	9.22761	8.52898	9.4938	8.85738		---
7893245	3.01097	2.69124	2.24368	3.3183	3.51844	3.7769		---
7893246	4.60682	4.93011	4.83301	5.63524	5.19503	5.15612		---
7893247	9.61086	9.67058	9.62689	9.45514	9.48913	9.78693		---
7893248	8.06286	7.57965	8.03153	7.0823	8.06536	7.23071		---
7893249	6.54146	6.03573	6.35708	6.38066	6.30356	6.0391		---
7893250	5.56461	4.41489	4.94946	5.26985	5.32218	5.02351		---
7893251	3.28318	3.28306	2.97889	2.29493	3.18745	2.94251		---
7893252	4.62981	3.18397	4.03182	4.9196	4.22181	4.02094		---
7893253	3.34106	3.80217	2.85567	3.09331	2.73437	3.17882		---
7893254	3.20035	3.83026	3.98914	4.22164	4.35799	4.0688		---
7893255	3.96239	4.20918	4.5542	3.97735	4.28623	4.58597		---
7893256	2.37665	2.4703	2.48671	3.11048	2.42681	2.85759		---
7893257	8.33734	7.69688	8.6132	8.13579	8.25023	8.43009		---
7893258	9.61892	9.37162	9.20975	9.23838	9.0906	9.07564		---
7893259	8.35941	8.10325	8.76422	8.4354	8.85107	8.80279		---
7893260	3.79901	4.41587	4.16742	4.28036	4.08344	3.80481		---
7893261	11.9546	11.881	11.9999	12.0661	11.969	12.1498		---
7893262	10.6565	9.86941	10.4788	10.1786	10.6555	10.454		---
7893263	5.6942	6.11555	4.54002	4.84526	5.44518	4.96467		---
7893264	11.1811	10.8231	11.3501	10.6297	11.1604	11.0317		---
7893265	4.43813	3.5594	4.57713	2.59994	4.89176	4.70955		---
7893266	10.583	10.3809	10.7834	10.0835	10.6707	10.5414		---
7893267	4.96504	4.51352	3.70463	5.47183	4.67043	5.70732		---
7893268	8.17863	8.03664	8.51732	7.34204	8.55026	7.36609		---
7893269	5.4522	5.66336	4.45382	5.32016	5.34191	5.21958		---
7893270	11.7488	11.6968	12.3086	11.9439	12.1035	12.1017		---
7893271	10.1169	9.94293	9.56607	9.92271	9.56578	9.64621		---
7893272	10.8468	10.5423	11.0824	9.91725	11.2293	10.6129		---
7893273	5.4729	5.84452	4.94174	6.0927	5.8082	5.52139		---
7893274	1.95269	2.26892	2.2132	2.19189	2.09262	1.95895		---
7893275	2.39728	2.64616	2.38217	2.62039	2.57267	2.38333		---
7893276	2.60413	2.98441	2.61524	2.47846	2.66031	2.34532		---
7893277	3.84007	4.71132	4.04505	3.96191	3.52515	4.17596		---
7893278	5.26865	4.42371	4.31586	4.2535	3.98038	5.13706		---
7893279	2.01476	1.9417	2.15682	1.59497	2.24018	2.48337		---
7893280	1.74466	1.81891	2.19775	2.18747	2.01657	1.72975		---
7893281	11.4332	11.5837	11.2889	11.4534	11.3368	11.6644		---
7893282	3.43987	2.69562	2.48044	2.89326	3.51408	2.73492		---
7893283	9.90367	10.4298	10.045	10.2758	9.84649	10.0384		---
7893284	4.41368	3.84457	4.26208	3.66631	3.41492	4.67635		---
7893285	6.16983	6.08264	4.72574	6.22224	5.64115	5.74083		---
7893286	4.53535	3.75411	5.01842	4.11374	4.9265	5.73786		---
7893287	3.21345	3.07718	2.51388	2.93649	3.93738	3.46677		---
7893288	8.90265	8.12009	9.36025	7.85156	9.27636	9.07797		---
7893289	10.3395	10.6464	10.3883	10.5034	10.4074	10.5772		---
7893290	4.09793	4.98679	3.91278	4.86705	4.47134	4.77458		---
7893291	5.17141	4.91909	5.85879	4.86648	5.81384	4.65885		---
7893292	3.1524	3.30937	3.76126	2.97872	2.8672	3.20001		---
7893293	1.77645	1.70761	2.10872	1.94402	1.9873	2.065		---
7893294	7.60124	7.62317	7.79214	8.07847	7.45538	8.0379		---
7893295	3.34238	2.18712	2.02605	2.44091	2.11593	2.0406		---
7893296	3.71285	3.86525	3.57217	3.01521	3.7694	3.15942		---
7893297	9.74256	9.69423	9.72792	9.52755	9.94951	9.58209		---
7893298	9.92308	9.78923	10.4681	8.53586	10.5822	9.48052		---
7893299	4.22872	5.12132	4.85909	5.05879	5.16621	4.72781		---
7893300	5.01005	4.68238	4.21794	5.17014	5.05798	4.2385		---
7893301	3.49099	3.35618	3.12554	3.09299	3.39466	3.01901		---
7893302	4.0347	5.03906	4.8342	5.06348	4.7688	4.92653		---
7893303	3.36801	3.09306	3.96569	4.15152	3.36466	3.76832		---
7893304	5.90242	5.79611	6.53003	6.12179	6.29962	6.24439		---
7893305	3.64751	3.44509	4.24755	3.23649	4.40268	4.18487		---
7893306	6.59622	6.31182	6.38922	5.63419	6.51722	6.03968		---
7893307	3.36147	4.55902	3.49452	3.97624	3.35741	4.23163		---
7893308	2.93609	3.42241	4.13398	4.93912	3.824	4.2431		---
7893309	6.97341	5.97578	6.89885	6.68079	7.15626	6.90805		---
7893310	4.12833	3.75824	3.65635	3.35164	3.44273	3.11106		---
7893311	7.91966	6.90624	6.59831	6.45819	6.93835	7.54146		---
7893312	1.93136	1.66364	1.52508	2.00641	1.97824	2.7041		---
7893313	10.1881	9.62349	10.8162	9.47097	10.8131	10.3637		---
7893314	5.8715	6.06143	5.23596	4.24403	5.97679	6.24525		---
7893315	5.26015	5.27494	4.08817	4.90557	5.30059	5.42158		---
7893316	11.2523	10.8577	11.48	10.338	11.2224	11.0387		---
7893317	1.9129	2.07287	2.00495	2.06355	1.8813	2.23105		---
7893318	2.91853	2.28751	2.49791	3.55754	3.78984	1.87197		---
7893319	6.15692	6.33425	6.09812	6.05363	5.90134	6.31275		---
7893320	5.10753	3.51413	5.1064	5.09436	5.31555	5.32219		---
7893321	10.5838	10.8104	10.4429	10.7599	10.3763	10.9486		---
7893322	4.01158	5.06451	3.91326	5.40813	4.23158	4.7885		---
7893323	2.25799	1.89981	2.11299	2.09307	2.42743	2.13528		---
7893324	4.81497	4.17058	4.49043	4.78694	4.70761	4.31232		---
7893325	4.78366	4.97381	4.71799	5.03463	4.50581	5.26778		---
7893326	2.56698	2.24805	2.47547	2.3758	2.46531	2.03167		---
7893327	2.4356	2.67041	2.22249	2.22056	3.46978	2.26003		---
7893328	2.58448	1.98867	2.80093	2.49792	2.15263	2.15263		---
7893329	6.20489	6.0218	5.75298	5.7489	6.13032	6.24294		---
7893330	2.70088	2.71653	3.09139	2.06957	2.51049	2.27752		---
7893331	2.82784	3.06613	3.95906	3.72772	3.62098	3.90172		---
7893332	5.90697	5.87349	5.61805	6.01356	6.11399	5.38405		---
7893333	8.32318	7.3293	9.14645	8.1491	9.07468	8.65235		---
7893334	8.61303	8.04517	8.38813	8.27284	8.11618	8.90554		---
7893335	5.42724	5.6264	4.4428	3.95067	5.10197	5.06601		---
7893336	9.51008	9.53429	9.50036	9.18133	9.48378	9.5611		---
7893337	8.05737	8.28846	8.13726	7.55629	8.10802	8.31912		---
7893338	8.05805	8.04752	7.57422	7.75744	7.4885	8.06401		---
7893339	10.4646	10.6742	10.6027	10.7413	10.776	10.8281		---
7893340	6.73455	6.60883	7.25221	5.54675	7.44057	6.50922		---
7893341	5.8643	6.49881	5.53571	6.04841	6.31276	5.89055		---
7893342	3.34755	3.81784	3.29337	3.94207	3.78621	4.32262		---
7893343	7.41582	8.27309	7.52898	8.30515	7.863	8.33357		---
7893344	9.6975	9.01228	9.51128	8.89275	9.37584	8.51575		---
7893345	12.5392	12.3311	12.6152	12.4321	12.6595	12.6852		---
7893346	10.2137	10.0725	10.1787	10.0894	10.3877	10.2303		---
7893347	1.82883	1.79689	1.70609	1.89053	1.8217	1.72366		---
7893348	8.34724	8.45273	8.24618	8.33859	8.1313	8.07306		---
7893349	8.47728	7.71278	8.59524	8.20993	8.64892	8.6715		---
7893350	7.20292	6.17373	6.54522	6.18046	5.79834	5.60903		---
7893351	8.95943	9.0551	8.46482	8.44126	8.7233	9.2294		---
7893352	4.41122	4.48979	4.16733	4.39036	3.84926	4.51496		---
7893353	7.32224	7.72363	7.18222	7.86846	6.80257	7.27832		---
7893354	10.5862	10.3774	10.9254	11.0358	10.588	10.8978		---
7893355	3.76753	3.82912	3.27388	4.54404	1.6813	4.20648		---
7893356	8.74706	7.37969	8.44613	7.42772	8.42631	7.57757		---
7893357	12.1751	12.1258	11.9259	12.3327	12.0722	12.1421		---
7893358	2.16258	2.9922	3.27388	4.64269	4.30342	5.61361		---
7893359	7.40346	7.12987	7.43442	6.88623	7.45059	6.60377		---
7893360	4.61572	5.27432	4.36267	4.74962	4.87255	5.0153		---
7893361	6.1956	6.08319	6.01455	6.43629	5.88105	6.46984		---
7893362	10.0512	9.62655	10.0491	9.23493	9.54939	9.37315		---
7893363	8.48165	8.51137	9.2552	9.45264	8.90383	9.67291		---
7893364	10.9172	10.6197	10.5557	11.1177	10.6222	10.9023		---
7893365	5.43051	5.16058	5.29956	4.88397	5.4323	5.54913		---
7893366	4.89278	4.77605	4.56702	5.21171	4.39381	5.32157		---
7893367	6.04314	5.94414	5.8998	4.87546	5.94883	5.46629		---
7893368	1.91215	1.84623	1.90084	1.93788	1.88373	1.8883		---
7893369	5.91378	6.157	5.30294	5.99823	5.59388	5.66619		---
7893370	4.79244	4.52907	5.0878	4.99373	4.67316	5.12346		---
7893371	12.5282	12.6626	12.5581	12.5085	12.6029	12.6986		---
7893372	1.53341	2.03587	2.03587	1.89053	2.59908	1.8279		---
7893373	5.55345	5.55856	5.56365	5.39209	5.24934	5.89795		---
7893374	10.9215	10.918	11.2925	11.1433	11.0387	11.1512		---
7893375	1.82228	1.79043	1.9273	2.73444	1.8701	1.98345		---
7893376	2.33714	2.15562	3.42464	2.66249	3.16709	4.13109		---
7893377	2.17108	2.18346	1.8349	1.75015	2.41096	1.68314		---
7893378	2.46787	2.19901	2.12637	2.54504	2.52934	2.74389		---
7893379	1.75467	1.79068	1.93404	1.91179	1.76028	1.59037		---
7893380	4.26906	4.55089	4.67621	4.22259	3.64593	5.38488		---
7893381	2.72923	2.08275	2.5778	2.44242	1.98241	2.37945		---
7893382	11.2836	10.6049	11.2215	10.021	11.2912	10.5959		---
7893383	5.15714	4.84777	4.95888	4.93514	4.72325	5.25398		---
7893384	5.85161	6.48569	5.53739	6.46078	6.0792	5.39262		---
7893385	10.7351	10.443	11.2616	10.5663	11.0846	10.9087		---
7893386	12.6327	12.5816	12.5976	12.3076	12.6927	12.4639		---
7893387	2.63849	2.41447	2.0112	2.50827	2.28676	2.19764		---
7893388	2.34612	2.62346	2.50765	2.23668	2.39224	2.37665		---
7893389	1.61547	1.78391	1.87892	1.88821	1.72674	1.67534		---
7893390	10.4178	11.0647	10.5421	10.8808	10.6393	10.8998		---
7893391	8.66311	8.59213	8.07294	8.41555	8.36467	8.57041		---
7893392	6.08611	5.62481	5.75508	5.9344	6.12512	5.09448		---
7893393	11.8205	11.7421	11.7748	11.539	11.4013	11.3103		---
7893394	10.7386	10.5135	10.6982	10.0842	10.9224	10.5842		---
7893395	8.18789	8.5992	8.28172	8.46953	8.24088	8.13312		---
7893396	5.40768	5.67235	4.98366	5.95755	4.63991	6.32138		---
7893397	3.29413	2.69496	2.57262	2.66418	2.42524	2.68112		---
7893398	2.86798	3.24731	2.66135	3.00802	3.09292	2.51177		---
7893399	10.3997	10.1752	10.4045	9.72844	10.2206	10.2274		---
7893400	2.44491	2.37479	2.00234	2.12306	3.12054	2.07635		---
7893401	2.90752	2.86534	2.55051	2.77905	2.60347	4.49148		---
7893402	9.21741	8.80199	8.38796	8.50209	8.79389	9.02927		---
7893403	6.23882	7.16217	6.62079	6.92424	6.59116	7.16749		---
7893404	4.13353	3.29432	2.20438	3.22222	2.53825	3.32728		---
7893405	4.22397	4.39325	4.15244	3.40903	4.02246	4.41877		---
7893406	2.09248	1.96882	2.24862	2.50468	2.90961	2.58327		---
7893407	9.17841	8.84009	9.90204	8.98456	9.9079	9.62595		---
7893408	3.01148	3.01347	2.87325	2.45468	3.33944	3.76623		---
7893409	5.36085	5.40076	5.36301	5.3721	5.28608	5.08898		---
7893410	6.9797	7.08094	6.37369	6.65647	6.8039	6.82456		---
7893411	5.87318	6.34463	5.70595	6.05666	6.18682	6.01503		---
7893412	2.13421	1.84617	1.84	2.72454	1.87375	2.5516		---
7893413	8.31236	8.65477	8.40806	8.64409	8.1345	8.36873		---
7893414	11.9599	11.896	11.7295	11.6531	11.6536	11.9387		---
7893415	4.55719	4.58168	4.28318	4.32921	4.74721	5.58771		---
7893416	6.572	6.23739	6.61262	6.54789	6.81344	6.77313		---
7893417	1.848	2.00234	1.76694	1.94402	2.14907	1.52369		---
7893418	7.72205	8.00231	8.09741	8.12673	7.90477	8.33787		---
7893419	12.0244	11.8451	12.2495	11.744	12.0545	11.8855		---
7893420	9.59872	8.60597	9.51476	7.95713	9.73811	8.62548		---
7893421	4.44399	4.76927	3.39077	4.21953	3.58959	4.71071		---
7893422	11.5623	11.7023	11.7676	11.9421	11.7228	11.8053		---
7893423	2.4569	2.85507	2.2296	2.43214	2.22093	2.95925		---
7893424	11.3515	11.4988	11.9943	11.3401	11.7723	11.8895		---
7893425	1.79202	1.88583	2.01702	1.90541	2.20547	2.28075		---
7893426	2.37924	2.35281	2.40947	2.38242	2.38414	2.26931		---
7893427	4.33609	4.01802	4.55766	4.17544	4.20366	4.02992		---
7893428	6.88882	6.24731	6.72083	6.10981	6.48413	6.91636		---
7893429	3.50573	3.50839	3.51333	3.52508	3.36692	3.14211		---
7893430	2.42428	2.06911	2.6417	2.94436	2.44971	2.58223		---
7893431	2.3386	2.06097	2.09436	2.24472	2.5876	2.74867		---
7893432	6.63303	7.22215	6.30446	7.46404	6.47135	7.06024		---
7893433	3.09037	3.25818	3.06585	2.82478	3.40759	3.77391		---
7893434	2.11139	2.46423	1.93645	2.02572	1.98075	1.88871		---
7893435	8.17682	8.76092	8.25015	8.37882	8.29421	8.70681		---
7893436	6.30044	6.01273	5.41829	5.26571	4.84176	5.50051		---
7893437	2.27163	2.75807	1.95775	1.91725	3.12078	2.15263		---
7893438	8.04894	8.048	7.49321	7.38869	7.50814	7.87463		---
7893439	9.87253	9.32543	9.12862	8.97517	9.31078	9.14638		---
7893440	2.57788	2.34545	2.01008	1.95671	2.33636	2.19749		---
7893441	8.91477	8.41629	8.94192	8.30513	8.91228	8.92024		---
7893442	8.00443	8.04275	7.76837	7.73237	8.06483	8.19555		---
7893443	6.32261	5.99981	6.06654	6.72112	6.17747	6.30254		---
7893444	5.3046	4.39354	6.23724	5.30196	5.77458	5.85298		---
7893445	3.94295	4.49798	3.5995	3.37776	3.08128	2.95308		---
7893446	3.93802	4.59547	4.20026	4.85572	4.27915	4.14108		---
7893447	10.9802	11.2427	10.187	10.9212	10.0182	10.4773		---
7893448	8.9189	9.41823	8.56485	9.06233	8.64865	9.04296		---
7893449	7.70354	8.07981	7.06781	7.91128	7.27492	7.37361		---
7893450	2.25854	2.88497	2.58584	2.72392	2.26302	2.48012		---
7893451	3.87156	4.05014	4.48091	4.36426	3.79227	4.34201		---
7893452	3.25461	3.28612	3.49833	2.20497	2.96314	3.95517		---
7893453	7.33277	7.16016	6.98275	6.60384	7.12258	6.91002		---
7893454	9.64274	9.9657	9.41507	9.72632	9.32993	9.29427		---
7893455	7.10489	5.82038	6.86387	5.01323	7.17485	5.76716		---
7893456	3.09162	3.13494	3.17197	2.82227	3.56504	3.85559		---
7893457	2.32599	2.22007	2.63422	2.46169	2.42612	2.41055		---
7893458	10.9752	10.6163	10.8049	10.4243	11.1084	10.6429		---
7893459	3.12312	4.14446	3.70455	4.88658	3.4752	4.20058		---
7893460	11.1827	10.5608	11.2579	10.4452	11.2904	11.0788		---
7893461	8.22101	7.9364	8.8822	8.25409	8.75205	8.70712		---
7893462	3.49575	3.70484	3.92693	3.49909	4.62484	4.32251		---
7893463	4.98403	4.45374	4.248	4.80326	4.76433	4.2637		---
7893464	5.45538	5.56638	5.57747	5.3772	5.42039	5.74214		---
7893465	4.19969	4.26129	4.24286	5.15467	4.26129	4.27972		---
7893466	11.9747	12.1119	11.8537	12.2225	11.9827	12.0898		---
7893467	8.26438	7.88333	7.74304	8.2085	7.92675	7.99185		---
7893468	4.44946	4.39488	4.70197	4.10322	4.33225	4.85061		---
7893469	11.8401	12.2104	12.3273	12.3992	11.9468	12.2671		---
7893470	4.49099	2.99257	3.23878	2.98712	2.68828	3.07254		---
7893471	4.97719	5.34421	4.72607	5.81411	5.06918	5.98628		---
7893472	7.85143	6.98451	7.25195	7.69018	7.30022	7.89468		---
7893473	6.3346	6.97269	6.01536	6.27757	6.0936	5.39324		---
7893474	3.55514	3.63895	3.02631	3.43643	3.81352	3.94788		---
7893475	5.32034	5.41229	5.85029	5.70979	5.32933	5.50524		---
7893476	9.83745	9.49002	9.88317	9.8008	9.90756	9.59196		---
7893477	8.12261	6.86811	8.21258	7.29879	8.11664	7.39677		---
7893478	4.51375	5.2899	3.98777	3.3864	3.71173	4.47306		---
7893479	2.63207	3.04202	3.01536	2.54429	3.17202	2.8375		---
7893480	6.2946	6.05217	5.66514	6.90048	6.0401	5.89524		---
7893481	7.52349	7.8234	7.49953	8.78126	7.59306	8.24899		---
7893482	4.34324	5.27508	5.4526	6.59612	5.21412	7.22639		---
7893483	5.99366	5.9972	5.12601	6.75227	5.56483	6.09966		---
7893484	5.5224	2.66365	5.3853	2.11831	4.79717	6.10076		---
7893485	9.18281	8.73732	9.26833	9.16148	9.09905	9.35264		---
7893486	12.313	12.1476	12.3618	12.1843	12.3963	12.212		---
7893487	4.9501	4.84147	5.28927	5.12725	5.82794	4.77712		---
7893488	5.76172	4.83376	4.31382	4.46288	4.65918	4.26907		---
7893489	1.8007	1.86094	2.11431	2.31357	2.11268	2.2458		---
7893490	2.44875	2.38632	2.81884	2.65013	2.34544	2.34544		---
7893491	8.87703	8.55508	8.73785	8.83855	8.62698	8.99357		---
7893492	3.76753	4.68059	4.8728	4.13074	5.46367	5.8612		---
7893493	4.63363	4.67514	5.09404	4.48555	4.33916	4.8814		---
7893494	9.55198	9.80739	10.1767	11.0168	10.029	10.6845		---
7893495	2.87807	2.36332	2.94523	3.3303	2.67374	3.29219		---
7893496	2.54255	4.3072	3.57005	2.56398	4.09773	3.98697		---
7893497	8.20628	8.67212	8.63506	8.53918	8.41642	8.47181		---
7893498	11.7833	12.072	11.7505	11.7565	11.7941	11.9775		---
7893499	2.17652	2.52896	2.67082	2.62826	2.69806	2.9206		---
7893500	8.64933	7.78548	8.54932	7.81036	8.34591	8.27754		---
7893501	4.44746	4.77925	4.16246	3.61137	4.31632	2.7383		---
7893502	1.79411	1.96653	1.70114	1.94402	1.79874	1.94343		---
7893503	6.70066	6.68094	6.03867	6.35965	6.68124	6.85433		---
7893504	10.5754	10.2948	10.4055	9.61162	10.3474	9.85022		---
7893505	3.02641	2.21102	2.295	2.19644	2.31375	1.98399		---
7893506	6.95119	6.81666	6.77724	5.31567	6.87586	6.65558		---
7893507	12.6432	12.817	12.5379	12.4958	12.552	12.8227		---
7893508	2.93841	3.07848	2.71612	2.23727	3.53736	2.8375		---
7893509	2.56047	2.99073	2.56674	2.46715	2.08275	2.35166		---
7893510	3.0833	3.22474	3.06711	3.16233	3.18231	4.00051		---
7893511	8.50862	8.23609	8.51969	8.5668	8.16128	9.10196		---
7893512	2.29461	2.3278	2.96753	2.54356	2.82097	2.1		---
7893513	5.94236	6.24086	5.80274	5.83275	5.43974	6.11212		---
7893514	4.07891	3.09493	3.31273	4.0895	4.27957	4.35332		---
7893515	8.08774	7.85575	8.0143	8.0567	7.70691	8.14533		---
7893516	11.2124	11.2259	11.1591	11.1019	11.3105	11.155		---
7893517	7.35142	6.73024	6.66929	6.71161	6.51109	6.85061		---
7893518	9.12297	8.88204	9.62828	9.29617	9.53726	9.92749		---
7893519	3.5274	3.31251	3.0373	3.16098	2.92375	3.14838		---
7893520	2.93	3.10088	2.71562	2.76567	2.59994	3.36794		---
7893521	2.07835	1.89268	1.90759	2.62888	2.09299	1.81459		---
7893522	2.86878	3.18403	3.13527	4.02435	2.86459	3.48804		---
7893523	5.90826	5.06888	5.93166	6.67268	6.09894	6.38989		---
7893524	8.32792	7.67101	7.5482	7.20981	7.37057	7.62363		---
7893525	5.69646	6.20211	5.89545	6.2105	5.71516	6.24405		---
7893526	3.41261	2.03942	1.86058	2.16306	2.84538	3.27818		---
7893527	4.45798	5.19282	5.06789	5.09401	4.96145	4.99466		---
7893528	6.5282	6.18579	7.10464	5.65715	6.50985	6.05448		---
7893529	5.53402	4.80771	3.68507	4.72869	4.77709	4.23032		---
7893530	11.5839	11.5054	11.6039	11.1162	11.6606	11.3575		---
7893531	7.4393	6.97563	6.91978	5.23785	6.26882	5.93034		---
7893532	1.66961	1.75307	1.635	1.89053	1.61188	2.14907		---
7893533	6.93495	7.24579	6.81491	7.10711	6.83354	7.22639		---
7893534	8.52983	8.83986	9.00882	10.3721	9.18119	10.0221		---
7893535	3.99887	3.55415	3.46375	3.59894	3.4525	3.52453		---
7893536	10.4211	10.5725	10.3395	10.7297	10.0696	10.6058		---
7893537	3.17012	2.62187	2.10903	2.97628	2.95731	2.75671		---
7893538	4.41202	4.49698	3.81268	4.50866	4.64549	4.55987		---
7893539	11.3451	11.4789	11.5635	11.5428	11.6292	11.6557		---
7893540	11.4309	11.4351	11.327	11.1583	11.2646	11.3545		---
7893541	3.17131	3.11585	2.84564	3.58602	3.17716	3.02877		---
7893542	6.20996	6.23926	5.82731	6.84402	6.41816	6.94646		---
7893543	10.9177	10.7927	11.206	10.5715	11.1638	11.2516		---
7893544	7.51034	7.69115	7.48482	7.44084	7.61093	6.99839		---
7893545	8.49944	8.80558	8.63526	8.78055	8.39803	8.35901		---
7893546	6.78559	6.99651	7.13661	6.91146	6.42466	6.8973		---
7893547	12.4172	12.2654	12.2919	12.0679	12.3402	12.2285		---
7893548	3.06669	3.96347	3.39799	2.93239	3.01049	4.21818		---
7893549	7.36637	6.59228	7.02058	6.18488	6.8625	6.16458		---
7893550	11.1599	11.2142	11.4493	10.9373	11.2502	11.4537		---
7893551	11.3863	11.3691	11.3584	11.7013	11.3413	11.7529		---
7893552	7.48739	6.64741	8.00833	6.57064	7.95409	8.01927		---
7893553	2.43388	2.89768	3.29988	2.84275	3.46527	2.61531		---
7893554	10.6842	10.648	11.3486	10.9528	10.987	11.3282		---
7893555	7.42595	6.28933	7.99397	7.37115	7.37254	7.34968		---
7893556	4.86315	5.38618	5.04503	4.69709	4.61648	5.36258		---
7893557	6.39837	6.35424	6.58559	6.73233	5.9171	5.9571		---
7893558	8.57853	9.26332	8.59698	9.22502	8.67891	8.91337		---
7893559	13.0843	13.0763	13.1085	12.9756	13.071	13.0019		---
7893560	7.2233	7.42441	6.49705	6.6421	6.86458	6.31677		---
7893561	10.0096	10.1958	10.1464	9.90833	10.2346	10.0166		---
7893562	4.59033	4.61353	3.88854	3.62517	5.05626	3.80641		---
7893563	2.0818	2.46043	2.45271	2.43613	1.72918	2.39267		---
7893564	12.6234	12.5554	12.2707	11.6902	12.2796	11.6944		---
7893565	3.2437	2.69796	2.73154	2.60521	2.83852	2.66868		---
7893566	2.67593	3.36302	2.85173	3.4148	2.67283	3.01087		---
7893567	4.30284	3.54713	5.14529	4.54551	4.02794	4.55454		---
7893568	4.95003	3.72331	4.4397	4.64493	4.42019	4.42912		---
7893569	2.53474	2.54735	2.5638	2.1976	2.50493	2.7484		---
7893570	2.50468	5.24652	5.09999	3.5995	4.79717	5.27784		---
7893571	11.3815	10.9786	11.1019	10.3173	11.1067	10.4704		---
7893572	8.26565	7.55889	8.06011	7.44961	7.91481	7.87969		---
7893573	10.013	9.59394	10.5916	8.84223	10.2708	9.43594		---
7893574	10.5978	10.0991	10.5457	10.1973	10.7263	10.4135		---
7893575	5.88981	6.18558	5.36912	4.71061	5.53296	5.35585		---
7893576	2.31516	2.24862	1.96882	2.30211	2.90961	1.90408		---
7893577	3.5854	3.46943	3.91818	2.61923	3.29657	3.58013		---
7893578	2.28028	2.43327	2.5859	2.31871	1.99501	2.15826		---
7893579	2.40885	2.79996	2.30883	2.43009	2.29841	2.32519		---
7893580	4.07357	3.81654	4.8175	4.54227	3.16513	4.31262		---
7893581	3.79317	3.03694	3.6912	3.98848	4.72431	5.07644		---
7893582	12.4327	12.6795	12.5327	12.8415	12.5654	12.802		---
7893583	4.53535	3.66584	2.84409	2.98258	3.14465	4.334		---
7893584	2.2367	2.33479	3.13879	2.54556	2.59974	2.41347		---
7893585	7.35153	7.2094	7.32887	7.55599	7.12292	7.57626		---
7893586	4.63852	4.28199	4.47961	4.43137	4.99101	4.9538		---
7893587	5.90511	6.36962	5.80598	5.11514	6.14408	5.77031		---
7893588	3.73857	4.49556	4.02581	4.55517	3.38997	3.68982		---
7893589	4.60898	4.22163	4.74065	4.69062	4.32116	4.36881		---
7893590	3.58505	4.7394	4.12724	4.10759	4.28337	4.56994		---
7893591	10.8667	10.589	11.0038	10.6709	11.0564	10.9827		---
7893592	11.0124	10.8631	11.0875	10.8239	11.0203	10.9895		---
7893593	10.3983	10.2615	10.6902	10.6194	10.7962	10.6335		---
7893594	8.03797	7.02087	7.67245	8.07573	7.8042	8.24141		---
7893595	2.41243	2.65561	2.17976	2.24862	2.24862	1.89604		---
7893596	4.05905	3.5232	3.27612	4.7634	3.64481	3.9492		---
7893597	2.15789	2.09503	1.66428	1.67831	2.04526	2.13446		---
7893598	8.22925	7.92509	8.01165	8.02193	8.1354	8.59408		---
7893599	7.32614	6.90299	6.69181	7.40504	6.67947	6.92787		---
7893600	6.32793	6.38238	6.50537	6.82289	6.5822	6.88619		---
7893601	6.27356	6.32522	6.64888	5.7791	6.33777	6.09472		---
7893602	10.311	10.5736	10.3149	10.5377	10.4912	10.5823		---
7893603	10.9376	10.6899	10.3453	9.98263	10.3703	10.2815		---
7893604	3.28127	4.00148	3.60577	3.1793	4.13908	3.94382		---
7893605	10.5358	10.5895	10.2809	10.1595	10.5086	10.4442		---
7893606	5.02709	5.03093	5.4752	4.6374	5.76913	5.47107		---
7893607	2.71337	3.83224	3.88022	3.64205	3.79309	3.28171		---
7893608	9.0759	8.38372	9.11307	7.78482	9.5517	8.55288		---
7893609	10.995	10.5166	10.9003	10.5093	10.695	10.6478		---
7893610	3.21791	3.89103	3.94317	4.42556	2.46732	3.30226		---
7893611	3.42721	3.25456	3.87694	3.80236	2.81203	4.8608		---
7893612	1.98704	2.43811	1.93372	2.69601	1.80288	2.07635		---
7893613	7.72055	7.79116	7.85775	8.10089	7.63789	7.67955		---
7893614	3.46164	2.27277	3.9131	3.15935	2.49102	3.58496		---
7893615	5.73596	4.77979	2.76061	5.74046	3.61784	4.94477		---
7893616	6.9791	7.31202	7.19921	6.89684	6.83771	7.04594		---
7893617	6.02893	3.50501	5.61361	6.70685	5.9726	4.27972		---
7893618	3.58812	3.69414	4.03942	3.77459	3.41255	3.27464		---
7893619	9.74275	9.78551	9.9758	9.35894	10.2386	9.63789		---
7893620	3.94295	2.24862	1.8403	1.60038	2.05036	1.90408		---
7893621	1.86125	2.04357	2.38224	2.35074	2.37443	2.00717		---
7893622	2.01057	2.81094	3.27388	2.67869	2.24862	2.14907		---
7893623	1.95415	2.13718	2.00234	2.67676	2.74541	3.4019		---
7893624	3.31587	3.12078	3.13804	2.44906	3.37577	3.76291		---
7893625	2.01328	1.9568	2.03805	2.08406	2.03155	1.99748		---
7893626	1.90977	1.70309	2.21956	2.15371	2.25285	2.36682		---
7893627	4.62249	4.555	5.42406	5.52666	4.78227	5.32796		---
7893628	7.96168	6.87895	8.77409	7.55694	9.07369	8.19537		---
7893629	2.04942	2.03732	2.11264	1.98476	2.50776	1.73642		---
7893630	6.06759	6.05798	6.27853	5.55856	6.23864	5.90293		---
7893631	5.49767	6.38973	5.21596	6.23985	6.20957	5.99488		---
7893632	12.9713	12.8966	13.0401	12.7565	13.1421	12.942		---
7893633	9.42305	10.0184	9.60154	10.0164	9.615	10.1853		---
7893634	10.5149	10.5783	10.4056	10.089	10.2486	10.5571		---
7893635	4.79822	3.97525	4.35234	4.0521	3.38701	4.76595		---
7893636	2.22418	2.11359	2.3985	2.37028	2.52878	2.28555		---
7893637	6.02539	5.39546	4.78677	3.00597	5.0607	5.76714		---
7893638	3.04395	2.49231	2.54888	2.89617	2.45001	2.74844		---
7893639	10.5853	10.55	10.41	10.4542	10.4802	10.5988		---
7893640	9.71462	9.73644	9.83769	9.84101	9.63008	9.70239		---
7893641	10.9451	10.6274	11.1821	9.62316	11.0517	10.8132		---
7893642	12.3858	11.9838	12.329	11.9067	12.4264	12.0602		---
7893643	2.63889	2.57731	2.60371	2.61813	2.6002	2.52794		---
7893644	7.18615	5.93256	7.58858	5.12809	7.65595	6.53468		---
7893645	3.34934	3.0446	3.3742	3.30498	3.2851	3.67097		---
7893646	8.00775	7.65834	8.1334	7.99104	7.73383	8.46492		---
7893647	12.6355	12.7636	12.6161	12.7127	12.6666	12.6806		---
7893648	4.38604	3.09113	3.30087	3.28417	4.6572	3.48707		---
7893649	9.77299	9.45225	9.25942	8.85836	9.37119	8.97138		---
7893650	12.086	11.9617	11.8016	11.0727	11.799	11.3412		---
7893651	7.81697	7.74451	7.62408	7.64604	7.80574	7.87894		---
7893652	5.21923	5.28543	5.14518	5.15844	5.14368	5.54225		---
7893653	3.8578	4.58423	4.428	4.46044	3.13046	4.34974		---
7893654	5.97324	5.06827	5.76526	5.16111	6.26843	6.60385		---
7893655	4.01551	4.42098	4.29097	4.27617	4.32589	4.52937		---
7893656	3.95146	2.38936	2.56394	2.09676	2.63701	2.62344		---
7893657	7.60317	6.40815	6.91984	5.7887	7.26141	6.7977		---
7893658	2.75528	2.34121	3.62391	2.70232	2.87606	2.58143		---
7893659	2.87915	2.71444	2.40642	3.18471	3.20456	3.38528		---
7893660	8.45034	8.68981	8.56042	8.74872	8.00962	8.67877		---
7893661	8.89139	9.13312	8.87166	8.61675	8.84971	9.36716		---
7893662	11.6775	11.3084	11.6052	11.2499	11.9196	11.7472		---
7893663	3.23841	2.96782	3.53847	3.89656	3.88801	4.49242		---
7893664	9.37745	9.24763	9.07157	9.1127	9.28863	8.81007		---
7893665	5.13043	5.51967	5.25718	5.79113	4.512	4.95302		---
7893666	2.89648	2.4662	2.16135	2.13313	2.12351	3.18488		---
7893667	4.18503	4.57694	4.22893	4.65238	4.5571	4.83018		---
7893668	2.87807	2.03587	2.50468	2.9922	2.59908	2.50468		---
7893669	4.66793	5.40721	5.72423	4.87102	4.64418	6.18083		---
7893670	10.1886	10.6365	9.98676	10.3847	10.0764	10.438		---
7893671	3.85446	3.62493	3.43696	2.71901	3.32441	3.28256		---
7893672	5.0573	6.75216	6.12163	5.65715	6.27853	3.5995		---
7893673	3.94295	4.97097	4.82279	4.39217	3.70876	3.63489		---
7893674	3.68113	2.11831	2.24862	1.73247	3.02971	2.24862		---
7893675	8.56573	8.61969	8.71188	8.56063	8.5922	8.88002		---
7893676	11.833	11.6796	11.6119	12.0263	11.6012	11.734		---
7893677	12.4076	12.5112	12.1656	11.9992	12.2104	12.5371		---
7893678	3.28825	2.9357	3.76932	3.24465	3.3717	2.33073		---
7893679	3.02528	2.35866	2.96772	3.48192	2.60183	2.22295		---
7893681	1.35381	1.61188	1.58967	1.50066	1.89053	2.41243		---
7893682	7.79166	7.94404	8.33163	7.56022	8.02858	8.04414		---
7893683	4.4535	5.37842	5.35943	4.39864	4.3727	4.63903		---
7893684	9.84111	9.53116	9.56898	9.12672	9.52044	9.27193		---
7893685	8.5602	7.96665	9.20917	8.9556	9.28511	9.08288		---
7893686	5.67928	6.12013	5.72765	5.22181	6.06762	5.91429		---
7893687	2.04835	2.00924	2.01754	2.07725	2.04067	2.02004		---
7893688	3.27316	2.93641	3.01133	3.06631	3.45563	2.92491		---
7893689	11.4103	11.5909	11.2239	11.2059	11.2065	11.4386		---
7893690	10.6408	10.6775	10.6515	10.8394	10.6696	10.8478		---
7893691	1.92685	2.41357	1.86183	2.25765	2.31107	2.24336		---
7893692	7.28698	7.56603	7.63138	7.45327	6.89171	7.96661		---
7893693	5.30246	3.4607	2.97628	4.54404	4.81846	5.12163		---
7893694	2.09248	2.50468	1.76572	2.50468	2.32248	1.90408		---
7893695	6.0594	6.3297	6.61967	6.81153	6.84105	7.11371		---
7893696	6.53184	6.90656	6.37505	7.27462	5.88	6.65242		---
7893697	4.36991	4.38526	2.5198	4.14001	3.12651	4.31879		---
7893698	6.76652	6.46243	6.5637	5.71643	7.07186	6.74734		---
7893699	3.83572	4.43058	3.21005	5.26487	4.09986	5.38246		---
7893700	9.0518	8.75875	9.16614	8.50598	9.27774	8.70652		---
7893701	9.74346	10.0549	9.8245	10.1707	9.64582	10.1877		---
7893702	3.01419	2.20836	3.15997	3.06669	2.44619	2.32687		---
7893703	3.33484	3.82912	3.2039	3.19849	3.66544	3.14896		---
7893704	5.74559	5.19819	5.44305	5.21746	5.75423	5.74561		---
7893705	7.92135	7.95343	7.48205	7.5101	7.93701	8.13311		---
7893706	3.10504	3.3366	3.3844	2.97689	3.00326	3.51203		---
7893707	6.64206	6.16643	6.61156	6.83721	6.39227	6.53441		---
7893708	7.89149	8.10121	7.72215	7.80729	7.84618	8.09973		---
7893709	9.77297	9.34565	10.0023	9.8169	9.91122	9.96584		---
7893710	10.1982	10.5917	10.2096	10.5881	10.0957	10.5601		---
7893711	7.9673	8.36066	7.82568	7.98585	7.59438	7.43461		---
7893712	3.26488	3.54454	3.90877	3.51544	3.60196	3.5758		---
7893713	4.90083	3.95786	4.18984	2.78403	3.90362	3.62847		---
7893714	8.40228	8.7924	8.39573	8.46039	8.19418	8.50891		---
7893715	10.8219	10.2737	10.8385	10.1985	10.9938	10.4482		---
7893716	4.58475	4.06565	3.7157	4.93824	4.37022	4.67468		---
7893717	5.68448	5.1844	5.54765	5.42407	5.97391	6.27505		---
7893718	2.24378	2.45614	2.18346	1.99751	3.19119	2.57226		---
7893719	2.41657	2.46483	2.9526	2.92406	2.73917	2.52945		---
7893720	7.59837	7.35966	6.30846	6.43921	6.63876	7.51454		---
7893721	7.65571	7.35095	7.85283	7.52744	7.58444	7.77082		---
7893722	4.86709	4.87672	4.74631	4.83692	4.65475	4.54404		---
7893723	2.82784	4.49801	3.38592	3.88923	2.21478	3.28171		---
7893724	5.53493	5.94914	5.56489	5.75022	5.84111	6.0919		---
7893725	12.476	12.529	12.421	12.3507	12.3426	12.5945		---
7893726	7.26593	7.06884	6.87805	7.00125	6.84975	6.83799		---
7893727	12.4976	12.5362	12.4318	12.2988	12.4885	12.4008		---
7893728	7.21239	7.75887	6.85883	7.20523	6.95763	7.15419		---
7893729	7.68794	7.45262	7.87179	8.21099	8.03046	8.34824		---
7893730	3.83515	3.79566	3.67993	4.56007	4.19874	4.3723		---
7893731	10.2853	10.7126	10.5861	10.7229	10.0861	10.4203		---
7893732	11.0905	10.8391	11.2823	10.8029	11.2482	11.0325		---
7893733	11.9434	11.7777	11.9245	11.6519	12.0127	11.744		---
7893734	12.114	11.7584	12.1917	11.9163	12.0556	11.9804		---
7893735	3.03155	2.95318	3.00732	2.18346	2.49181	2.4784		---
7893736	5.62576	5.82215	4.62229	5.99557	5.15298	5.46004		---
7893737	6.17581	5.4387	5.34774	6.18724	5.20801	5.6599		---
7893738	10.0284	10.1056	9.85807	10.1695	9.86252	9.87766		---
7893739	8.557	8.62374	8.42401	8.81045	8.23902	8.78342		---
7893740	11.031	11.2683	10.7774	11.0206	10.9089	10.9517		---
7893741	4.43557	3.46021	3.74806	4.22116	3.5723	3.46628		---
7893742	1.97096	2.27491	2.00162	2.066	1.9296	2.28555		---
7893743	5.21959	3.76803	4.5604	3.30485	4.35658	4.9843		---
7893744	7.46729	7.25082	7.2226	7.54825	7.01902	7.18631		---
7893745	6.05134	6.62869	5.8823	5.96792	6.18312	6.35649		---
7893746	3.1511	2.85988	3.43669	3.20922	2.10452	3.28679		---
7893747	8.35925	8.41618	8.08831	8.08397	7.96821	7.96798		---
7893748	5.19332	5.88173	5.2956	5.74767	5.87899	6.36275		---
7893749	2.93682	2.40007	2.58192	2.50419	2.4565	2.68679		---
7893750	4.51326	5.27087	3.81276	4.9722	3.40166	5.01872		---
7893751	5.06615	5.97691	4.60296	6.55382	5.98796	6.14394		---
7893752	9.49101	9.29011	8.95753	9.35056	8.85384	9.48552		---
7893753	1.9884	2.17537	2.07709	1.8683	2.19075	2.1944		---
7893754	3.7527	3.30349	3.88381	4.36565	3.5027	4.391		---
7893755	2.16106	2.4695	2.30467	2.50139	2.43065	2.57097		---
7893756	4.39666	3.39249	3.36987	3.90726	4.22739	3.07855		---
7893757	5.19501	4.8366	5.00063	5.04313	4.61557	4.76707		---
7893758	4.08127	2.41956	2.45856	2.48778	3.66707	3.32553		---
7893759	11.0096	11.2471	10.9815	10.6887	11.0366	11.0031		---
7893760	2.37729	2.45215	2.07493	2.15148	2.17981	2.35263		---
7893761	5.98383	5.95378	5.50476	5.94953	5.97404	6.5589		---
7893762	12.9951	12.8118	12.7561	12.3253	12.9725	12.5183		---
7893763	12.6737	12.6245	12.6559	12.2867	12.6809	12.5073		---
7893764	7.28817	7.00291	6.81	7.16155	7.13142	6.54092		---
7893765	4.91933	4.79354	5.28262	4.60156	5.29835	4.87165		---
7893766	8.01938	7.46186	7.03668	7.85775	7.81461	7.77783		---
7893767	5.28264	6.09409	5.89186	5.8415	5.61581	5.55107		---
7893768	5.33262	5.95609	5.50732	5.62144	4.92972	5.92487		---
7893769	7.22469	6.2618	7.2794	6.78464	7.12139	7.05712		---
7893770	2.31881	2.27604	2.09088	2.37068	1.87009	3.03905		---
7893771	6.33742	6.15403	4.85187	5.4082	5.29487	5.48881		---
7893772	3.98635	3.35136	3.78077	4.16438	4.06219	3.74217		---
7893773	11.3369	11.3563	11.6368	11.046	11.6136	11.4596		---
7893774	8.98541	9.2653	9.42866	9.23832	9.09178	8.98541		---
7893775	2.93992	3.09177	2.73288	2.80354	3.04309	2.08815		---
7893776	2.86195	3.05597	3.12829	2.74482	2.51399	3.16329		---
7893777	7.28399	7.32318	7.1111	6.71818	7.03687	6.53423		---
7893778	7.54981	7.70969	7.69418	7.25398	7.86487	7.69724		---
7893779	8.46917	8.50899	8.05999	7.7656	8.35731	8.29307		---
7893780	2.9638	2.85288	3.30474	2.62506	3.21751	2.74844		---
7893781	7.54734	7.53328	7.48386	7.49334	7.83351	7.81298		---
7893782	10.5226	10.0991	10.3846	9.81921	10.4972	10.386		---
7893783	10.3802	10.4182	10.299	10.0567	10.2823	10.4157		---
7893784	7.17116	6.61276	6.38961	4.61223	6.4533	6.36372		---
7893785	11.8992	11.4647	11.9205	11.679	11.9955	11.8802		---
7893786	5.75464	5.06475	4.43794	3.48106	5.21626	4.86265		---
7893787	3.38162	2.93512	2.74373	2.87075	2.81237	2.31809		---
7893788	9.14923	8.7055	8.88508	8.5867	9.08249	8.73345		---
7893789	9.14694	9.21054	9.52806	9.31189	9.52041	9.7296		---
7893790	6.72305	6.72458	6.52498	6.05429	6.77072	6.26015		---
7893791	6.29823	5.29345	6.28848	4.56801	5.41082	5.47324		---
7893792	8.52758	8.21888	8.2467	7.61712	8.11805	7.53199		---
7893793	5.62011	5.82656	5.56903	5.1112	5.08088	4.87277		---
7893794	5.58485	5.72024	4.53513	4.74388	4.97113	5.26494		---
7893795	4.14853	3.74441	3.22963	2.95826	3.42069	4.13185		---
7893796	5.99545	5.13208	6.35047	5.70487	6.02312	5.56819		---
7893797	5.85823	5.67495	5.15024	5.03741	5.02316	4.82669		---
7893798	4.27877	3.93107	4.71216	4.19975	4.30022	4.47924		---
7893799	3.22678	3.05891	2.55766	3.0057	2.33676	2.61492		---
7893800	8.82078	8.68444	8.01268	8.39912	8.15283	8.585		---
7893801	2.95862	1.88194	3.09717	2.46365	2.42021	2.17366		---
7893802	10.5884	10.8348	10.565	10.3677	10.4894	10.7189		---
7893803	4.28136	3.30591	1.98533	2.25109	2.90173	2.52084		---
7893804	3.19767	2.92972	3.30994	3.86551	2.40374	3.41913		---
7893805	7.01703	6.89845	7.60473	7.5134	7.07075	7.68463		---
7893806	5.69132	4.67181	5.40483	5.38425	5.44126	5.22318		---
7893807	5.40262	5.19342	5.83208	6.28425	5.21326	6.30527		---
7893808	12.9422	12.8237	12.9179	12.7864	13.0034	12.7783		---
7893809	7.79844	8.20834	8.44168	8.32841	8.26338	8.38766		---
7893810	7.22525	7.37616	7.50353	6.53858	6.9303	7.0994		---
7893811	4.54793	4.75287	4.46983	5.63662	4.62832	5.53308		---
7893812	4.04601	3.11863	2.5824	3.14495	3.0053	2.97757		---
7893813	4.99233	4.71868	5.01491	4.45277	4.5893	4.77995		---
7893814	6.25983	4.8728	6.12163	3.72429	5.58885	5.64278		---
7893815	11.0681	11.1861	11.2879	11.0304	11.3449	11.4861		---
7893816	10.6715	10.2698	10.4081	10.4848	10.6561	10.2523		---
7893817	4.75418	5.00398	4.04855	4.96634	4.08064	5.09298		---
7893818	5.92165	5.82744	5.38205	5.14686	5.33249	5.45444		---
7893819	3.1617	2.98768	2.68435	2.45541	2.37308	2.8466		---
7893820	10.038	9.91634	9.93005	9.81001	9.80855	10.225		---
7893821	9.26122	9.64162	9.30763	9.50937	9.17529	9.32285		---
7893822	5.21662	5.0792	4.5803	5.30618	5.06572	5.22525		---
7893823	3.42569	3.11663	3.555	2.68905	4.66425	3.00234		---
7893824	6.58763	6.55085	6.07542	5.97519	6.31008	6.26965		---
7893825	4.46032	3.41793	5.1707	5.16844	5.5224	6.36229		---
7893826	1.95918	2.06709	1.73368	2.23813	1.87691	2.03659		---
7893827	9.32271	8.73324	8.74748	7.07102	8.99368	7.97794		---
7893828	4.67199	5.29853	4.15219	4.42339	4.55345	4.94201		---
7893829	2.34483	3.12074	2.69848	3.11448	2.4088	2.40467		---
7893830	4.39454	4.8994	4.07213	4.83476	4.45309	4.97248		---
7893831	7.2128	6.68386	6.16485	6.78931	6.6633	6.65744		---
7893832	5.87181	5.44882	5.26104	5.14703	5.22814	5.58266		---
7893833	7.78317	7.5578	7.73764	7.09819	8.07389	7.27807		---
7893834	6.88586	6.94126	7.04709	6.94255	6.63891	6.90356		---
7893835	7.71687	8.3523	8.16734	8.05402	8.18445	8.62484		---
7893836	8.48502	8.86382	8.99019	9.00479	8.84003	8.98816		---
7893837	2.96339	3.30939	2.62544	3.04608	2.93959	2.80463		---
7893838	11.3906	11.4955	11.3859	11.2379	11.3462	11.5046		---
7893839	2.39619	2.68839	2.69574	3.13135	2.86351	3.13309		---
7893840	7.92082	7.63219	7.63177	7.45132	7.52387	7.271		---
7893841	6.59965	6.74709	7.04007	7.02043	7.13487	6.31906		---
7893842	5.0933	4.59563	4.90187	4.32303	5.3536	4.55999		---
7893843	2.76377	2.79361	3.1305	2.76966	3.56222	2.43119		---
7893844	3.53526	3.03792	4.01453	4.07116	3.37104	3.64382		---
7893845	3.05897	2.48494	2.31149	3.20794	2.37588	2.97047		---
7893846	2.78864	2.72015	2.8276	2.78211	2.80853	2.59818		---
7893847	3.59821	3.23115	3.63606	3.24048	3.3881	3.93659		---
7893848	4.81978	5.08407	4.73864	4.34317	4.49436	5.27133		---
7893849	5.42438	5.6744	5.24321	6.12772	4.6699	5.65351		---
7893850	11.795	11.7792	11.792	11.0602	11.8364	11.2466		---
7893851	3.79994	3.50342	3.41412	2.68921	3.70077	3.3492		---
7893853	6.71356	6.80785	6.48197	6.94121	6.93764	6.93305		---
7893854	2.40471	1.82387	3.19116	2.21109	3.06542	2.82107		---
7893855	9.76031	9.93945	9.38666	9.50923	9.54081	9.36724		---
7893856	11.4803	11.5302	11.4009	11.6509	11.4176	11.5559		---
7893857	5.7593	6.2064	6.63904	6.98209	6.32316	6.57157		---
7893858	2.34872	2.21747	1.99907	1.92687	2.28472	1.8333		---
7893859	3.1365	2.79539	3.46109	3.06057	3.04904	2.86968		---
7893860	4.2727	5.40681	5.27665	3.70853	4.78612	4.57276		---
7893861	6.03363	6.15895	6.22623	6.51278	6.32738	6.2338		---
7893862	5.61361	5.46367	3.52086	6.18579	5.32659	7.0782		---
7893863	2.17385	1.75121	1.96998	2.18346	2.20145	1.83014		---
7893864	3.14892	2.84694	3.20285	2.3253	2.48001	2.88378		---
7893865	2.65026	2.42671	3.29686	2.30263	2.75583	2.76837		---
7893866	11.7614	12.0449	11.6731	11.8785	11.366	11.6927		---
7893867	6.31188	6.55371	5.72761	5.85884	5.65495	6.41568		---
7893868	5.23698	4.80441	5.44174	4.77205	5.56767	5.37452		---
7893869	4.70768	4.59335	4.52259	4.14084	4.20883	4.46752		---
7893870	8.20074	7.94003	7.95645	7.70202	7.5823	7.8427		---
7893871	4.2546	4.64624	4.0508	4.58405	4.08347	4.05637		---
7893872	4.83109	4.785	3.24421	3.25065	3.21406	2.81609		---
7893873	5.54396	3.65202	3.61298	3.52436	2.60625	4.77138		---
7893874	3.14622	3.53633	3.0178	3.36498	4.39904	4.02074		---
7893875	7.75396	8.12842	7.97968	8.29847	7.60741	8.12476		---
7893876	5.93537	5.75981	4.93276	5.56538	5.29454	5.18353		---
7893877	3.18515	4.07499	3.68199	4.78559	3.53742	3.51142		---
7893878	5.93936	5.80449	5.57912	5.51114	5.36894	5.35963		---
7893879	5.45517	5.49695	4.08862	4.91291	4.60391	4.76753		---
7893880	12.0378	11.5732	11.9872	11.4739	12.1165	11.7539		---
7893881	6.0415	6.13445	5.95976	6.35627	6.37397	5.97168		---
7893882	3.83773	3.15923	3.68535	3.27388	4.75141	3.41751		---
7893883	11.5481	11.2942	11.2595	11.3918	11.4191	11.1849		---
7893884	5.53188	5.61104	5.45921	5.19118	5.87659	5.41879		---
7893885	1.79114	2.11831	2.50468	1.50066	1.6813	1.90408		---
7893886	9.36763	9.6262	9.38959	9.50216	9.4768	9.59074		---
7893887	2.33052	3.15152	2.82077	2.65781	3.34563	2.89553		---
7893888	7.5421	7.6242	7.49418	7.26581	7.43974	7.48474		---
7893889	7.41945	6.83177	6.26394	6.29008	6.5024	5.97234		---
7893890	4.8214	4.55115	4.96082	4.24602	4.46044	4.62853		---
7893891	2.36871	2.49842	2.12149	2.44975	2.86609	2.36161		---
7893892	9.65225	9.37989	9.72387	8.78905	9.51749	8.69581		---
7893893	7.8809	7.93218	8.27442	8.21265	8.1038	8.10107		---
7893894	3.78818	2.8446	3.18058	3.35766	4.61786	3.33168		---
7893895	2.66248	2.31282	2.74844	2.26537	2.83459	2.4986		---
7893896	6.82905	7.05835	6.50019	7.09164	6.31942	7.10456		---
7893897	2.17167	2.14045	2.31626	2.60483	2.77794	2.15911		---
7893898	4.48906	4.54595	3.69028	4.82564	3.40011	3.59934		---
7893899	4.43641	3.61184	4.3623	4.05339	3.87375	4.51745		---
7893900	7.20591	7.19173	6.66923	7.21898	6.74909	7.09671		---
7893901	9.87623	9.44409	9.93467	9.72152	9.8786	10.0917		---
7893902	4.26169	4.73351	3.94894	4.17536	4.148	5.08502		---
7893904	13.1016	12.8231	13.0244	12.8845	13.123	12.9961		---
7893905	9.29011	9.55313	8.87912	9.07336	8.77518	8.8648		---
7893906	5.09295	5.00197	4.13176	5.58734	4.00115	4.11348		---
7893907	3.07634	4.10448	3.27388	5.03549	5.12776	4.48173		---
7893908	7.92544	7.353	8.74503	6.38135	8.71485	7.54884		---
7893909	3.089	3.39887	3.19363	2.82666	3.15355	3.33352		---
7893910	5.72454	6.10082	5.48064	5.82792	6.10069	6.00777		---
7893911	2.85967	2.84116	2.5907	2.45856	2.0511	2.32907		---
7893912	4.68991	3.09173	4.98623	4.49603	4.22791	3.41994		---
7893913	7.86035	7.36331	7.85068	7.9813	7.76387	8.41147		---
7893914	9.0094	9.16213	9.09722	9.28868	8.64042	8.91789		---
7893915	2.20638	2.9364	3.10949	2.02849	3.89473	2.91894		---
7893916	7.51206	7.57637	7.4188	7.67959	7.11429	7.14814		---
7893917	2.15615	2.32131	2.66674	2.18757	2.95603	2.52511		---
7893918	4.35835	3.73064	4.88023	4.71269	4.92225	4.98906		---
7893919	9.68201	9.66052	10.004	9.25606	9.93609	9.5419		---
7893920	5.73786	5.3005	6.14459	5.00455	6.00279	5.77501		---
7893921	7.49894	7.65196	7.34206	6.08013	7.38174	7.15021		---
7893922	7.32664	7.472	7.17353	6.85657	7.01543	7.79861		---
7893923	12.505	12.4446	12.1824	11.6073	12.1893	11.6955		---
7893924	5.75834	4.23158	5.56365	4.73551	4.73551	6.14899		---
7893925	6.75514	6.52832	6.41426	6.55438	6.85899	6.22028		---
7893926	11.1315	11.3947	11.0579	11.4738	10.904	11.0525		---
7893927	2.79051	3.48684	3.76907	4.00509	3.63549	4.00271		---
7893928	10.2099	10.168	10.2832	9.94117	10.0983	9.93156		---
7893929	8.12241	8.27825	8.41553	8.98425	7.87308	8.2375		---
7893930	5.54532	5.48426	3.91256	4.4117	4.55642	4.16188		---
7893931	1.78665	2.16368	2.03269	2.18296	2.27674	2.52223		---
7893932	5.97567	6.46247	6.70581	6.60908	6.35606	6.41704		---
7893933	8.78272	8.42082	8.69694	7.97103	8.56653	7.80298		---
7893934	5.15433	5.60006	5.41805	5.16844	4.77313	5.24012		---
7893935	2.16258	2.24862	2.08269	2.01428	2.14907	2.22897		---
7893936	5.52096	5.66262	4.86766	5.1543	5.44864	5.71676		---
7893937	9.20676	9.42576	9.13763	9.16178	8.96578	9.54703		---
7893938	7.00091	7.55002	7.00072	6.41592	7.16246	7.15321		---
7893939	7.7353	7.79466	7.92129	8.28171	7.58544	7.89574		---
7893940	2.43952	2.50463	2.28753	1.87129	1.85264	1.72663		---
7893941	9.16784	9.34661	8.91686	9.53336	8.98503	9.2197		---
7893942	4.02721	2.70046	3.74194	2.25225	3.4384	3.4197		---
7893943	3.80075	3.16936	2.69891	3.47481	3.43674	2.61106		---
7893944	1.84499	1.78726	1.76572	2.05354	2.24862	1.70901		---
7893945	3.90688	3.34091	3.19055	2.59317	3.56094	3.17066		---
7893946	8.33873	8.43886	8.31447	7.9195	8.33606	7.81309		---
7893947	5.78359	5.9021	5.56226	5.44548	5.39317	5.45344		---
7893948	10.2843	9.89219	10.5291	10.2209	10.3324	10.2699		---
7893949	8.26091	8.43494	8.34188	8.43816	8.32904	9.01531		---
7893950	3.26868	2.19791	2.95593	2.79765	3.18938	2.98549		---
7893951	4.4511	3.55801	3.28091	4.33329	3.37763	3.59699		---
7893952	8.82339	7.83974	9.00514	7.79364	9.20518	8.40505		---
7893953	5.20842	5.97139	5.23112	5.58009	5.11447	5.38088		---
7893954	6.25431	6.29424	6.21182	6.22794	6.11477	6.51527		---
7893955	3.9302	3.6201	4.16629	4.14119	4.10514	4.53872		---
7893956	11.7455	11.9138	11.9232	11.5227	12.0331	12.0412		---
7893957	4.62546	4.23831	3.73458	5.09328	4.57276	4.64366		---
7893958	6.91747	6.49863	6.3079	4.81342	6.3381	6.38156		---
7893959	6.74097	7.25389	5.12776	6.7721	6.72741	6.80257		---
7893960	7.72147	8.39794	8.66081	8.10393	8.29512	8.32756		---
7893961	7.23941	6.96548	7.81338	7.2001	7.01273	7.4766		---
7893962	3.6577	4.32147	4.12395	3.73424	4.08297	3.61192		---
7893963	2.55773	1.96194	2.70575	2.46081	3.85746	2.72982		---
7893964	3.84555	3.47564	3.79415	3.26443	3.11779	4.00411		---
7893965	4.17917	3.80542	4.10954	4.7626	4.58986	5.20842		---
7893966	9.42984	8.80203	8.53078	7.7798	8.69527	8.40158		---
7893967	5.23443	6.26631	5.6359	6.31945	5.73955	6.27553		---
7893968	6.58829	6.78407	6.6475	6.12628	6.56506	6.02369		---
7893969	2.63017	2.11132	1.95554	1.95275	2.06479	2.32121		---
7893970	3.66832	3.63424	3.35122	4.11414	3.16147	4.22395		---
7893971	3.69036	3.14915	4.14978	4.58892	3.75128	3.59372		---
7893972	9.61878	9.86492	9.47009	9.63232	9.5783	10.0829		---
7893973	10.2141	10.2377	9.85681	9.91435	9.98844	9.74867		---
7893974	3.36203	2.97793	3.03647	3.87945	2.83072	3.2118		---
7893975	2.52781	1.95676	2.58898	2.49889	2.51788	2.14907		---
7893976	4.56421	4.25081	3.85642	3.7736	3.49878	3.69188		---
7893977	2.82917	2.48062	2.89045	2.4109	2.54002	2.29135		---
7893978	4.24126	3.73167	3.4727	3.73333	4.23268	4.02784		---
7893979	9.69578	9.88916	9.92176	9.36623	9.79661	9.55255		---
7893980	3.03021	2.83293	2.97977	3.40922	3.88133	3.94626		---
7893981	8.92456	8.71861	8.96831	9.09214	8.82137	8.78389		---
7893982	1.56817	2.03587	2.03098	1.99751	1.75307	1.96625		---
7893983	4.94945	4.52449	3.45591	4.57003	4.12101	4.5228		---
7893984	3.43922	3.82929	3.78326	3.48941	3.76777	3.44752		---
7893985	3.47313	4.33041	3.81827	4.16881	3.20485	4.33444		---
7893986	6.39763	6.048	5.32878	5.98259	5.19501	5.76841		---
7893987	3.42494	3.04614	2.44774	3.79603	3.42939	3.51537		---
7893988	1.8717	1.81605	1.84969	1.89014	1.83837	1.82892		---
7893989	5.79364	5.65709	5.80736	5.20519	5.69058	6.16246		---
7893990	4.10977	3.22439	3.59197	3.09112	3.64997	4.06366		---
7893991	9.5765	9.13223	9.69832	8.74907	9.82186	9.53849		---
7893992	6.13597	6.30902	5.46885	5.84439	4.77222	6.05524		---
7893993	11.0644	11.3186	11.3192	11.4117	11.0929	11.3384		---
7893994	2.38374	1.98568	2.13006	2.02475	2.34657	2.34572		---
7893995	4.26761	4.2331	4.48673	5.89506	3.99855	4.84044		---
7893996	2.50792	2.87681	3.30576	2.15148	2.47355	3.95496		---
7893997	5.36436	5.80273	5.44337	5.82079	5.23823	5.33757		---
7893998	6.89066	6.18627	5.84468	5.88293	5.73842	6.03301		---
7893999	2.77498	3.24426	2.58531	2.53871	2.25879	2.85405		---
7894000	12.2272	12.1205	12.0734	12.1826	12.0653	12.0747		---
7894001	6.72624	6.33363	6.89479	6.56489	6.81387	7.21779		---
7894002	4.45785	4.08177	4.37437	4.44415	5.04401	4.44402		---
7894003	1.55404	1.82506	1.89022	2.852	1.86629	1.70243		---
7894004	2.30331	2.39322	2.5354	2.45856	2.35988	2.24395		---
7894005	8.6894	9.21192	8.72316	9.24342	8.62317	9.03364		---
7894006	3.33488	3.69335	2.66271	3.22884	3.21215	2.87441		---
7894007	10.9626	11.1484	10.9266	10.955	10.7971	11.0758		---
7894008	5.45006	5.98344	6.23436	4.78559	6.20277	6.24136		---
7894009	4.06137	4.31248	3.94453	3.98283	3.93437	4.86024		---
7894010	4.52461	3.47277	6.23993	3.59998	6.33649	6.17774		---
7894011	7.56986	7.20309	8.55009	6.84044	8.1141	8.16734		---
7894012	12.4643	11.9435	12.3423	12.0717	12.2958	12.1229		---
7894013	2.94569	4.75615	3.43669	3.275	2.75435	3.04197		---
7894014	3.11933	2.73431	2.10872	2.28081	2.36746	2.43748		---
7894015	7.25014	7.12268	6.74607	6.77384	6.90622	7.19155		---
7894016	4.39935	4.306	5.58615	2.3985	5.38016	5.60208		---
7894017	4.84188	4.92452	4.58096	4.73849	4.49837	4.30951		---
7894018	5.23866	5.13549	4.91927	5.69668	5.19893	5.06775		---
7894019	11.9632	11.9076	11.7594	11.5344	11.7409	11.5856		---
7894020	5.41838	5.70064	5.41651	3.98012	4.70581	5.20333		---
7894021	3.52982	3.09781	3.60385	3.43669	3.28232	3.56018		---
7894022	4.27894	3.67191	4.97513	3.99888	3.71159	4.51077		---
7894023	1.83554	2.2033	1.71519	2.32596	2.38986	1.94901		---
7894024	2.06946	2.14877	1.98384	2.02952	2.06862	1.83938		---
7894025	2.61989	2.57404	3.17412	2.88928	2.86028	2.26788		---
7894026	8.14403	8.4988	7.80518	8.60998	7.64529	8.58119		---
7894027	3.97001	5.65726	4.83679	5.06675	4.97588	5.10102		---
7894028	5.17239	5.53985	4.61052	4.76514	4.18597	4.7592		---
7894029	9.36332	10.0088	9.63958	10.2235	9.6632	9.84203		---
7894030	2.7603	3.18083	4.36802	2.62196	2.73105	2.13516		---
7894031	7.18303	7.19452	6.82342	7.32019	6.57058	6.9799		---
7894032	2.67574	2.40348	2.81959	3.23352	2.23463	2.45339		---
7894033	12.4769	12.4156	12.6678	12.3366	12.5478	12.4669		---
7894034	3.73987	4.13212	4.54533	3.27863	4.08874	4.31679		---
7894035	3.58345	3.06822	3.36471	3.45275	3.5653	3.06272		---
7894036	11.8835	12.2748	11.8	12.0989	11.6958	12.2881		---
7894037	8.83407	9.28484	8.59929	9.19999	8.46531	9.30281		---
7894038	3.25054	3.11008	4.24286	2.98928	4.92121	4.0835		---
7894039	4.31379	4.0647	3.92199	2.77537	3.73697	3.23068		---
7894040	2.98606	3.60976	2.14033	2.61169	2.24373	2.30851		---
7894041	10.0998	9.68142	9.74139	9.6668	9.83909	9.59177		---
7894042	8.15014	7.55596	7.60919	7.44559	8.01223	7.57728		---
7894043	11.3703	11.0486	11.4856	9.58997	11.1782	10.806		---
7894044	8.04127	7.60867	8.87309	7.60069	8.88899	8.89879		---
7894045	2.21949	2.24557	2.71496	2.86014	2.47697	2.46276		---
7894046	7.59004	7.65274	7.26725	7.54496	7.15385	7.81843		---
7894047	2.37665	1.90764	2.51686	1.79163	2.09958	2.26739		---
7894048	7.52784	7.60433	7.27245	7.71845	7.24421	7.88203		---
7894049	6.73081	7.45488	7.10916	7.0682	6.82764	7.07682		---
7894050	4.07408	3.50467	2.36903	3.30803	3.71303	3.52183		---
7894051	13.0262	12.9274	12.8232	12.7071	12.9123	12.6775		---
7894052	5.9666	6.43516	5.75535	6.78993	5.97383	6.01128		---
7894053	2.04557	2.09923	1.98211	1.99202	2.03446	2.36746		---
7894054	5.43617	3.43389	5.3853	3.72868	5.0399	4.61386		---
7894055	8.25565	7.75797	9.04104	6.78221	9.07437	8.45915		---
7894056	7.45679	7.64253	6.94771	6.98131	7.1691	6.89643		---
7894057	11.3386	11.1366	11.3693	11.1004	11.2353	10.9577		---
7894058	11.0493	10.9477	11.3972	10.5702	11.2038	11.1547		---
7894059	3.45579	3.57326	2.62026	3.16057	3.57046	4.04404		---
7894060	5.78291	5.20774	5.0435	5.17225	5.61836	4.58933		---
7894061	9.69654	8.61051	9.64914	9.6158	9.8019	9.54861		---
7894062	9.22889	9.35905	8.8246	9.04898	8.71412	9.13318		---
7894063	8.10216	7.90626	7.85925	8.12342	7.35382	8.14733		---
7894064	5.42013	5.28403	5.92195	6.07982	5.13176	5.55345		---
7894065	4.37223	4.35296	4.5876	4.34944	4.68264	4.89653		---
7894066	5.03998	4.95091	4.31665	5.01883	4.83483	5.02008		---
7894067	9.76453	10.3167	10.4636	10.3939	10.4506	10.6492		---
7894068	9.03836	9.05969	8.69219	8.85319	8.84851	8.49903		---
7894069	2.4068	2.34679	2.53343	2.01376	2.64879	2.23148		---
7894070	11.8713	11.6538	11.9481	11.3513	11.9015	11.4518		---
7894071	4.11044	4.21008	3.64464	3.81901	4.23406	3.98773		---
7894072	8.92207	8.791	8.55854	8.38665	8.97191	8.37047		---
7894073	4.42994	4.6328	3.96365	5.03584	3.65998	4.59421		---
7894074	10.481	10.1785	10.4426	9.55063	10.5091	9.98627		---
7894075	4.50181	4.02736	3.55993	2.90367	3.57962	3.85303		---
7894076	9.95666	9.91227	9.72683	8.98984	9.59757	9.08155		---
7894077	2.00138	2.46703	2.3325	2.07933	1.98446	2.63808		---
7894078	6.86301	6.72272	7.05742	6.42939	7.17218	7.00665		---
7894079	3.38832	3.61152	3.34031	3.99601	3.13687	3.71467		---
7894080	5.5004	5.65847	5.52101	4.31425	5.70066	5.64168		---
7894081	3.28924	3.45024	4.22657	3.90532	4.96679	4.37545		---
7894082	3.10557	2.81095	2.67869	2.75855	2.46332	3.97008		---
7894083	12.2732	12.2827	12.1338	12.1985	12.2521	12.2692		---
7894084	2.28751	2.33691	2.14779	2.58959	2.19352	2.22118		---
7894085	7.26275	7.31115	7.33162	7.62999	7.06568	7.57667		---
7894086	11.768	11.7255	11.324	10.484	11.3299	10.9633		---
7894087	9.48966	9.99605	9.39808	9.51951	9.26263	9.55795		---
7894088	8.05527	8.42596	7.87949	8.44104	7.9329	8.09977		---
7894089	6.92376	6.54358	6.91536	7.28818	7.22119	7.6163		---
7894090	2.01988	3.14908	2.38623	3.06413	2.28075	1.76572		---
7894091	2.22868	2.09483	2.17592	2.45268	2.43065	2.00467		---
7894092	6.395	6.56621	7.04288	6.68136	6.62459	6.81859		---
7894093	2.4247	2.99002	2.72371	2.01376	3.35682	2.29545		---
7894094	4.67752	4.93646	3.40126	4.51061	3.53302	3.6865		---
7894095	3.59258	2.96514	3.45401	2.03617	3.0378	3.87429		---
7894096	4.16894	3.92132	4.42613	4.6114	4.3812	4.55994		---
7894097	5.50392	5.07189	5.3784	5.29424	5.51614	5.57522		---
7894098	12.4062	12.5119	12.4775	12.8201	12.5215	12.8057		---
7894099	2.01457	2.2079	2.01198	1.98293	3.10563	2.57251		---
7894100	10.7813	10.4916	11.3085	10.0491	11.106	10.7486		---
7894101	2.34463	3.43907	2.60727	2.98489	2.79555	3.04058		---
7894102	9.13973	9.17095	9.66891	9.95638	9.48601	10.1059		---
7894103	4.13908	2.94963	2.78967	3.39194	3.6896	3.51018		---
7894104	9.7005	9.57233	9.50413	9.59148	9.5851	9.75734		---
7894105	2.42064	3.82561	2.83894	3.24252	2.95834	3.25011		---
7894106	6.34351	6.20482	6.54327	6.42111	5.77155	6.43009		---
7894107	11.4973	10.8742	11.2605	10.5	11.2994	10.9269		---
7894108	4.65953	4.26561	4.36336	4.31489	4.59911	4.3042		---
7894109	3.21291	3.4161	3.46395	3.5281	3.66715	3.58383		---
7894110	11.8912	11.4438	11.7136	11.2382	11.5942	11.3926		---
7894111	5.07351	5.61119	3.53223	5.30146	5.29957	4.83072		---
7894112	6.00411	5.64852	4.2208	5.76759	5.28403	5.5867		---
7894113	2.25246	2.08705	2.58809	2.38252	2.80616	2.37495		---
7894114	13.0068	12.9299	13.0561	12.9886	13.0452	12.9403		---
7894115	9.29279	8.57474	9.24538	9.68367	9.26996	9.55481		---
7894116	5.95237	5.39062	5.06177	6.24733	4.95252	6.44548		---
7894117	5.8591	6.87416	6.80257	6.76301	6.47513	6.75851		---
7894118	11.5042	11.2615	11.7368	11.607	11.5979	11.6486		---
7894119	9.28024	8.98438	9.12515	7.33047	8.84125	7.98354		---
7894120	3.66104	3.95064	4.52606	4.00711	3.92934	4.45504		---
7894121	4.03161	4.20681	4.59997	4.47198	4.3094	5.27489		---
7894122	12.0773	12.1511	12.1516	12.0624	12.0689	12.2444		---
7894123	3.46707	2.03587	2.79811	2.46463	2.80031	2.41388		---
7894124	5.39341	5.3333	5.70901	5.66102	5.91065	6.84511		---
7894125	10.3684	10.0791	10.2877	10.2456	10.4422	10.4706		---
7894126	7.74305	7.74279	7.64346	7.47261	7.72126	7.82381		---
7894128	5.8479	4.80924	4.55345	5.43648	5.21615	5.03806		---
7894129	4.67273	4.51541	4.88025	4.74804	4.60602	4.40259		---
7894130	3.92387	4.37222	4.23279	3.26661	4.07072	3.68753		---
7894131	8.63592	8.82615	8.20403	8.31413	8.10688	8.68814		---
7894132	8.20888	8.23466	7.98947	8.277	7.84021	7.82167		---
7894133	1.94935	2.2616	2.46124	2.25626	2.55216	2.22924		---
7894134	8.9502	9.34	8.79963	8.97427	8.78901	8.92878		---
7894135	10.4719	11.0912	10.5962	10.9672	10.4542	11.065		---
7894136	12.1216	12.2136	12.2563	12.2249	12.2238	12.2229		---
7894137	2.26706	2.64065	2.43534	3.3693	2.90167	3.439		---
7894138	8.51897	8.52212	8.60521	8.745	8.72462	8.8455		---
7894139	2.86313	3.15385	2.85891	3.28838	2.47999	2.87696		---
7894140	4.4586	3.33679	3.433	2.31863	3.60065	3.86336		---
7894141	6.64596	4.97131	5.85122	5.51769	5.47099	4.99494		---
7894142	5.67226	4.95987	4.85023	4.65892	4.24908	5.17456		---
7894143	1.91388	1.82506	1.70755	2.0303	1.68247	2.2348		---
7894144	4.03712	4.1303	4.44826	4.15591	4.17133	4.09971		---
7894145	10.4873	10.4669	10.1509	10.2846	10.1997	10.6391		---
7894146	8.09792	8.22447	7.52318	7.6818	7.53819	7.79234		---
7894147	3.1803	3.16888	2.08907	2.48409	2.73519	3.09265		---
7894148	8.81668	9.28751	9.16356	9.07116	8.9947	9.10262		---
7894149	4.08726	3.77421	3.67351	2.89227	3.80527	4.05041		---
7894150	2.01057	1.6813	2.11831	1.99751	1.54405	1.8279		---
7894151	2.19257	2.71956	2.52013	3.36791	2.88678	3.03377		---
7894152	5.2309	5.61882	5.03277	5.57532	5.0816	5.54244		---
7894153	6.43124	5.09043	7.12896	5.6047	6.46676	6.23086		---
7894154	4.43788	4.90397	4.24214	4.27636	3.9702	5.16722		---
7894155	6.91033	6.89546	6.37307	6.56086	7.03516	6.85962		---
7894156	4.06389	2.82811	3.4782	1.84521	3.98455	3.06087		---
7894157	2.27708	1.88553	2.50021	2.34148	3.14423	2.71772		---
7894158	8.52624	8.92593	8.30911	8.28147	8.2439	8.23006		---
7894159	3.71871	2.58418	2.84316	3.39468	3.6499	3.63439		---
7894160	8.63589	9.29855	8.4289	8.80455	8.31347	8.27595		---
7894161	8.10567	7.86894	8.19182	8.40955	8.0717	7.99879		---
7894162	1.94631	1.89276	1.78099	1.78592	2.01538	1.81761		---
7894163	5.78195	5.20524	5.7158	5.69761	6.26939	5.74019		---
7894165	6.70431	5.81051	7.28126	6.00295	7.14481	5.64432		---
7894166	2.21815	2.32579	2.0994	3.69959	2.37158	2.25661		---
7894167	5.77583	5.59836	5.80148	5.99378	5.4292	5.88523		---
7894168	3.04049	3.12818	3.3276	3.37006	2.6892	3.64659		---
7894169	4.11216	3.9365	4.20481	3.51673	4.38047	5.42971		---
7894170	4.05308	3.84677	3.56954	3.64308	4.4436	4.36205		---
7894171	11.605	11.8828	12.0202	11.7325	11.9554	12.0302		---
7894172	3.34418	3.38094	3.09388	3.37377	3.31506	3.73099		---
7894173	5.63858	4.93919	4.6198	5.12713	5.31284	4.18875		---
7894174	6.1958	5.89619	6.01893	6.62318	5.83226	6.16816		---
7894175	2.02682	1.87118	2.39046	2.09886	1.85205	1.94343		---
7894176	7.35437	7.42379	7.32712	8.07549	7.21627	8.28447		---
7894177	4.98653	4.3393	4.71147	4.76856	4.07253	4.86798		---
7894178	4.66475	5.00712	4.59554	5.37693	5.03224	4.07232		---
7894179	2.58671	2.95693	3.07671	2.79728	3.19589	2.59644		---
7894180	4.77734	5.26629	4.2134	3.88161	4.23698	5.42763		---
7894181	7.42665	7.583	7.59292	7.32191	7.64309	7.86227		---
7894182	4.03219	3.74225	3.30838	4.21228	4.50151	4.04996		---
7894183	4.82879	4.60294	4.33846	4.75311	4.68407	4.31128		---
7894184	5.37134	5.43291	4.81682	4.73035	4.37866	5.51438		---
7894185	12.5566	12.4121	12.7434	12.5505	12.7261	12.6367		---
7894186	11.8208	11.7059	11.6466	11.3481	11.725	11.3517		---
7894187	3.77101	4.31077	3.94818	3.13974	4.33101	4.12056		---
7894188	8.90418	9.21158	9.26827	9.49764	9.44015	9.11265		---
7894189	9.19998	9.59062	9.18027	9.41697	8.93572	9.19407		---
7894190	2.47921	2.34056	2.55837	2.31644	2.42456	2.78391		---
7894191	4.76004	4.42259	4.55646	4.86165	4.62148	4.90978		---
7894192	10.2647	10.6016	10.3057	10.614	10.125	10.5404		---
7894193	4.42026	4.96859	3.87784	3.92863	4.53349	4.58863		---
7894194	4.46655	4.16559	3.39694	4.70118	3.36124	2.91099		---
7894195	11.4397	11.3661	11.428	11.3195	11.2896	11.1639		---
7894196	6.03989	5.93809	6.58488	6.54653	6.55745	6.58765		---
7894197	1.79114	1.89053	2.41243	1.99751	2.50468	2.14907		---
7894198	1.83344	1.78508	1.8045	1.86326	1.80782	1.80127		---
7894199	6.17017	5.04512	5.79778	3.74661	6.29356	5.87004		---
7894200	3.23427	3.45771	3.13613	3.11448	3.35384	2.79211		---
7894201	4.6967	4.13731	4.68581	5.13924	4.99289	4.80288		---
7894202	5.29979	5.2253	5.19257	4.32374	4.62019	4.06682		---
7894203	4.30602	4.25516	4.39318	5.47656	4.57575	5.51757		---
7894204	6.38979	6.13326	6.85979	5.84789	6.85586	6.21134		---
7894205	9.60944	9.57034	9.88283	8.59162	10.0399	9.46619		---
7894206	2.4032	2.25404	2.00717	2.39646	2.30913	2.17449		---
7894207	9.81302	10.0064	10.0608	9.94547	9.74531	10.381		---
7894208	2.33714	3.67476	4.05255	4.03479	3.13046	5.15895		---
7894209	8.8861	9.32521	9.08602	9.39651	9.0932	9.16657		---
7894210	5.24378	5.17723	5.26563	5.25963	4.90248	5.65112		---
7894211	10.8311	10.3507	10.9428	9.81975	11.0594	10.568		---
7894212	9.55939	9.58456	10.1442	9.54965	10.1865	9.88182		---
7894213	10.5519	10.6186	10.592	10.4064	10.4592	10.5439		---
7894214	10.7307	10.3523	10.7899	10.2425	10.7184	10.5765		---
7894215	5.2521	5.74967	5.49946	5.71994	5.68398	6.31758		---
7894216	3.64882	3.37711	3.25261	3.00373	3.88979	3.19865		---
7894217	5.44611	5.74736	5.13951	4.96205	5.57098	5.28824		---
7894218	9.87635	10.0574	10.0321	9.95095	9.95769	9.95559		---
7894219	4.90066	4.73905	4.65745	4.4505	4.41991	4.50431		---
7894220	7.67971	8.31179	6.68888	7.69708	6.93698	7.58509		---
7894221	2.94159	3.33135	3.74558	2.09232	2.70525	3.277		---
7894222	2.90655	2.34598	2.20403	2.22729	2.10018	2.30786		---
7894223	10.8626	10.9469	10.7471	10.9248	10.9225	11.1083		---
7894224	4.93164	5.35017	4.75042	5.40775	5.5566	4.46668		---
7894225	4.60516	4.82205	4.9732	5.78687	5.40385	5.68867		---
7894226	8.39883	8.50643	8.24922	8.69491	8.32637	8.76737		---
7894227	2.69563	2.69239	2.77068	2.33919	2.52834	2.33638		---
7894228	2.32091	3.35912	3.87276	4.20019	3.52124	3.96654		---
7894229	4.52407	4.2375	4.16494	4.37989	4.52633	4.29951		---
7894230	3.12887	2.84779	3.30089	2.98459	3.2141	3.19723		---
7894231	5.94555	5.35036	6.81757	6.42844	6.959	6.86579		---
7894232	8.30786	8.67942	8.35602	8.40321	8.23373	8.57047		---
7894233	3.77478	3.89177	4.05033	3.97198	3.50236	4.69046		---
7894234	5.82859	5.25131	5.57182	5.32496	5.2939	5.38406		---
7894235	8.2283	8.65148	8.60586	8.63322	8.59111	8.76922		---
7894236	12.8172	12.8375	12.5974	12.7032	12.5838	12.8792		---
7894237	5.65618	5.80112	4.83883	5.168	5.24749	6.02826		---
7894238	4.7885	2.33714	3.69215	3.87177	2.59908	2.41243		---
7894239	11.8943	11.6187	11.7792	11.1699	11.8383	11.5144		---
7894240	3.03639	4.30842	3.79804	3.16336	4.14043	4.01263		---
7894241	5.32279	5.76305	5.10381	6.0596	5.60514	5.61902		---
7894242	2.8822	2.92641	4.11374	2.33046	2.42385	3.02523		---
7894243	1.82397	1.83547	1.757	1.89053	2.28654	1.66034		---
7894244	4.34879	4.7352	3.89053	4.38859	3.58596	3.48431		---
7894245	2.20368	2.37201	2.60279	2.31627	2.25086	1.9755		---
7894246	6.52263	5.9719	6.40054	6.60619	6.44819	6.53063		---
7894247	4.61492	4.78233	4.58043	4.70118	4.38552	4.71176		---
7894248	2.12959	1.68247	1.74736	2.05891	2.09221	1.97171		---
7894249	9.52071	9.58623	9.46351	9.21509	9.30233	9.84989		---
7894250	3.27498	2.45051	2.00717	2.38235	2.9446	3.04744		---
7894251	6.83407	6.67882	6.74435	6.69901	6.8749	6.23116		---
7894252	10.771	10.1269	10.8192	10.3326	10.9114	10.6587		---
7894253	2.79884	3.18023	3.14087	3.022	3.65148	3.26723		---
7894254	6.64656	5.76286	6.559	6.5446	6.02064	6.27087		---
7894255	2.70044	2.41204	2.00633	2.4001	2.20724	1.87051		---
7894256	10.5973	10.6099	10.4517	10.4339	10.2742	10.9678		---
7894257	4.65081	4.91863	4.96321	4.64144	4.71039	4.17615		---
7894258	11.6142	11.3988	11.2381	10.5955	11.4206	11.0643		---
7894259	2.46597	2.13259	1.8194	3.29727	2.05339	2.45619		---
7894260	4.53355	4.06653	4.18281	3.88393	4.51275	4.45582		---
7894262	11.2066	10.525	11.1863	10.6397	11.0261	10.7114		---
7894263	12.3323	12.3353	12.1503	11.9287	12.3313	11.9886		---
7894264	12.2026	11.9752	11.9199	11.9888	12.0011	12.1003		---
7894265	2.25246	2.3167	2.62083	2.98918	2.55017	2.79602		---
7894266	7.77344	8.28446	7.97802	7.27733	7.76683	8.27051		---
7894267	7.82559	7.56807	7.94449	7.0473	8.67964	7.3304		---
7894268	5.05528	4.61579	4.16494	3.95649	4.55045	4.37374		---
7894269	10.8526	10.7057	10.703	10.49	10.7051	10.4997		---
7894270	4.11241	3.36647	3.44532	4.77348	2.58933	3.99362		---
7894271	5.55345	5.17511	3.84158	5.23379	4.45012	5.8612		---
7894272	5.39237	5.64656	5.87547	4.68554	5.94039	5.5627		---
7894273	5.21395	6.11817	5.12776	4.86567	5.29643	6.91842		---
7894274	3.594	3.416	3.72285	2.96218	3.18455	4.23645		---
7894275	3.98483	3.17358	3.40848	4.21099	3.72378	3.14898		---
7894276	3.7779	2.84814	2.78133	2.83544	3.0861	3.10564		---
7894277	6.15697	5.99658	6.55784	6.08086	6.49076	6.36003		---
7894278	10.4912	10.8653	10.4325	10.628	10.3879	10.5654		---
7894279	6.5207	6.89519	5.7475	6.45293	5.23847	6.59347		---
7894280	5.5867	3.62119	4.99005	4.3938	5.74327	4.64559		---
7894281	4.15179	3.92807	3.84157	3.51642	3.52967	3.10261		---
7894282	11.4418	11.3134	11.0719	10.8212	11.0529	11.0525		---
7894283	4.33683	5.17394	4.29166	3.16796	4.4284	3.45733		---
7894284	10.9037	10.6382	11.1054	10.8902	11.1688	11.0204		---
7894285	2.79835	3.67999	2.97204	3.51207	3.57511	4.48015		---
7894286	3.89881	3.19647	3.42033	2.20497	2.98032	2.94365		---
7894287	4.31249	4.14875	4.45962	4.73308	3.3746	5.04437		---
7894288	7.00581	7.5392	6.7999	7.39708	7.03798	7.12115		---
7894289	10.8048	10.7465	10.8218	10.422	10.807	10.6484		---
7894290	4.31655	4.74742	4.35853	5.4194	4.76424	4.89304		---
7894291	7.6853	8.1056	8.39246	8.41979	7.96439	7.62901		---
7894292	3.8578	6.09725	3.17482	4.96027	4.36109	5.02814		---
7894293	7.37953	7.96371	6.76774	8.05217	7.14316	8.11879		---
7894294	11.4522	10.8394	11.1561	10.6554	11.1422	10.6807		---
7894295	9.60157	9.63897	9.86391	9.57382	9.89258	9.69631		---
7894296	5.16844	5.61361	5.79778	6.15912	4.68991	6.96343		---
7894297	5.98194	6.12852	6.0186	5.94178	5.5291	5.96951		---
7894298	6.68013	6.7821	6.77649	6.86463	7.02596	7.30656		---
7894299	6.40072	6.8332	6.35155	6.60928	6.7409	6.95098		---
7894300	3.14371	3.24861	2.98739	3.98462	3.52756	3.07537		---
7894301	7.70797	7.57762	7.1452	7.04475	7.2392	7.28783		---
7894302	2.99239	3.20567	3.33127	3.06669	3.12685	3.13124		---
7894303	6.17259	6.37262	5.16603	5.93413	5.87165	5.93203		---
7894304	10.6801	10.274	11.0631	10.238	11.0401	10.6474		---
7894305	7.42137	7.94533	7.2116	7.69451	7.40661	7.49479		---
7894306	8.92272	8.78202	8.77865	8.25546	8.85952	8.52033		---
7894307	11.9748	11.6143	11.3994	11.1523	11.5342	11.213		---
7894308	8.05726	7.85588	7.89593	8.27315	8.1563	8.09386		---
7894309	8.0927	8.06883	8.06572	8.21806	7.82368	8.13655		---
7894310	4.09159	3.3272	3.52086	4.24286	3.90088	4.20648		---
7894311	3.58481	3.11779	3.41435	2.93757	3.58935	3.2514		---
7894312	5.06487	5.25846	5.28526	5.59502	5.30198	5.12145		---
7894313	1.73037	2.71449	2.29139	2.15356	2.40057	2.5772		---
7894314	2.73726	2.22773	2.44266	1.99205	3.47885	2.45856		---
7894315	10.3177	9.86071	10.6096	10.1846	10.5501	10.4295		---
7894316	11.3668	11.2156	11.4393	11.4741	11.218	11.2882		---
7894317	1.78551	1.85858	1.71875	1.88821	2.01657	2.28078		---
7894318	3.90218	3.15315	3.9853	4.63029	3.54051	4.01639		---
7894319	2.34578	2.10615	3.03254	2.08798	2.0888	2.38438		---
7894320	10.3921	10.5388	10.4345	10.1805	10.3033	10.4406		---
7894321	6.54117	5.32181	7.71055	5.27306	7.23319	6.25983		---
7894322	3.32673	3.03442	2.78824	3.56834	2.75652	3.18827		---
7894323	1.81744	2.13063	1.8856	2.15949	2.27032	2.08205		---
7894324	10.1746	9.95749	10.6869	9.38314	10.4393	9.95142		---
7894325	3.42696	2.99836	2.7121	3.48889	3.09871	3.61665		---
7894326	2.57395	2.43137	2.32512	2.12306	2.54709	2.41243		---
7894327	2.20676	1.85264	2.16123	2.9922	2.19364	2.33721		---
7894328	4.94637	5.56534	5.81666	6.3689	5.95348	6.37787		---
7894329	5.42	4.76839	4.95493	4.36006	4.84718	3.95153		---
7894330	2.56649	3.64864	2.77147	3.04241	3.44537	3.50202		---
7894331	8.55051	8.09668	8.37806	7.71885	8.45461	7.6261		---
7894332	4.09159	5.35036	4.19419	2.24862	3.61784	4.34974		---
7894333	3.96586	3.72447	3.63509	3.49009	4.09074	3.78696		---
7894334	1.6593	1.79104	2.12029	2.32534	2.33435	1.93913		---
7894335	5.93573	4.45512	5.70594	4.86504	5.74034	5.27933		---
7894336	8.51827	8.47414	8.49445	8.52815	8.24153	8.70462		---
7894337	4.15156	5.13364	5.17588	4.84987	4.56377	5.42612		---
7894338	1.71821	2.61433	1.68734	2.69692	1.81475	1.68749		---
7894339	1.92298	2.19063	2.56657	2.06864	2.65175	2.37665		---
7894340	2.99456	2.03587	2.52892	2.11831	2.36511	2.52892		---
7894341	11.6382	11.7522	11.7079	11.7936	11.799	11.9011		---
7894342	4.67515	4.3983	4.87485	4.51392	4.63504	4.68812		---
7894343	4.46477	4.49037	3.93673	4.59246	4.29954	4.19884		---
7894344	2.16613	2.2144	2.06083	2.19731	2.18356	2.17149		---
7894345	2.977	5.24652	5.29018	4.46044	3.70967	5.73596		---
7894346	6.05556	5.984	5.18888	5.55635	5.25944	4.93178		---
7894347	3.7296	3.90416	2.11305	2.45706	3.24095	2.67724		---
7894349	2.38108	2.50293	2.94412	2.42395	2.44618	2.43383		---
7894350	6.28545	6.36073	5.85955	5.19471	6.29802	6.34361		---
7894351	6.5747	6.03105	6.11136	6.47616	6.18778	6.85314		---
7894352	6.25052	7.04607	6.11555	6.37355	5.93851	6.54055		---
7894353	3.44739	4.09041	3.95144	3.6619	3.11986	4.65855		---
7894354	4.93351	5.17732	4.28136	4.75269	3.87293	5.51058		---
7894355	6.92224	6.64973	7.15562	7.03042	7.33342	7.4588		---
7894356	5.37674	5.40077	5.0371	5.9047	4.78345	5.85789		---
7894357	3.35082	3.19873	3.39077	3.1167	3.36574	4.74072		---
7894358	4.76999	4.72304	4.49392	4.23153	5.03882	4.37852		---
7894359	2.41148	1.96487	2.07912	1.9961	1.98278	2.1247		---
7894360	4.76898	4.45512	3.97185	2.96332	4.6519	4.05072		---
7894361	6.30749	7.15419	6.80475	7.37465	6.44145	6.47785		---
7894362	2.6076	2.92008	3.16495	3.43288	2.75472	3.13771		---
7894363	9.71046	9.41249	8.78778	9.39653	9.07493	8.87435		---
7894364	4.97322	5.06692	4.40465	4.90131	4.59051	4.29642		---
7894365	2.25808	2.42341	1.94358	2.98178	2.15263	2.52694		---
7894366	10.9969	10.7659	11.053	9.86701	10.9396	10.5342		---
7894367	8.70304	8.7205	8.99977	8.75888	9.33488	8.84502		---
7894368	2.45204	2.18252	2.44694	2.28556	2.34486	3.23938		---
7894369	8.56157	8.84577	8.14857	8.68884	8.15886	8.46759		---
7894370	5.1826	4.92915	4.30542	4.39011	4.85402	5.3256		---
7894371	5.97206	5.94833	5.18558	6.39568	5.73485	5.6266		---
7894372	12.0021	12.0882	12.3079	11.8442	12.0868	12.1848		---
7894373	4.85	5.75835	5.62407	5.90588	5.88301	6.15175		---
7894374	10.4278	10.6365	10.2766	9.91356	10.3556	10.0441		---
7894375	10.2319	10.2934	9.793	10.4531	9.79884	10.0104		---
7894376	7.83908	7.19471	7.50162	5.57024	7.62319	6.84403		---
7894377	2.4284	2.74836	2.8406	2.50468	2.48499	2.6984		---
7894378	3.38977	3.38465	3.66641	3.20842	3.50271	4.13307		---
7894379	10.3396	10.4999	10.3963	11.007	10.4707	10.7512		---
7894380	9.28546	8.10651	9.01145	7.93428	8.90377	8.40315		---
7894381	4.20166	4.15139	3.87967	4.58002	3.56989	3.72821		---
7894382	11.2715	11.4517	10.7812	11.0202	10.9811	11.1675		---
7894383	4.85921	4.22142	4.72974	4.75977	4.2675	5.30997		---
7894384	6.41456	5.81833	4.81297	4.67915	5.3311	5.21947		---
7894385	6.24314	6.3384	5.23098	5.89803	5.26059	6.14876		---
7894386	7.4441	6.95873	6.9206	6.37939	7.47509	6.93647		---
7894387	2.06215	2.14989	2.22213	2.28691	2.30452	1.94762		---
7894388	6.48668	7.10462	6.78735	6.59247	6.61902	6.6502		---
7894389	9.46315	9.94075	9.32261	9.49722	9.34899	9.37565		---
7894390	3.4498	3.19815	2.88116	3.00402	3.17193	2.72995		---
7894391	3.50078	3.72538	3.70455	3.86549	3.38992	3.54603		---
7894392	11.9483	12.199	11.919	11.7899	11.9479	12.1152		---
7894393	2.15873	2.27364	2.36208	2.38015	3.13699	2.66754		---
7894394	3.23259	3.16695	3.23137	2.95315	3.11104	3.29744		---
7894395	11.3778	10.8161	11.3531	10.7208	11.3718	10.9772		---
7894396	4.32659	4.61969	3.83875	4.32133	3.89901	4.44845		---
7894397	2.74768	2.69711	2.48806	2.42872	2.37665	2.17031		---
7894398	5.04712	5.44212	4.5911	5.401	5.26742	5.28384		---
7894399	5.47382	5.12341	5.68041	5.70557	5.66909	5.58588		---
7894400	4.7368	3.15803	5.05934	3.90262	4.14208	4.43186		---
7894401	3.44269	3.2876	3.10758	3.38865	3.25198	3.75495		---
7894402	11.1347	10.9979	10.9835	10.9288	11.0508	10.8116		---
7894403	4.30252	5.0946	4.19756	5.38181	4.96705	4.51161		---
7894404	10.944	10.3969	10.5167	10.3194	10.8316	10.7704		---
7894405	3.91125	3.06228	5.60134	2.91473	6.1118	4.83215		---
7894406	10.9696	11.2552	10.8865	11.155	10.7676	11.0732		---
7894407	4.2365	4.34884	4.40502	4.79188	5.29527	3.46329		---
7894408	5.30593	4.43633	4.61157	4.97957	4.01066	4.36459		---
7894409	6.39454	6.49214	5.83471	5.43129	6.0797	6.0326		---
7894410	3.25201	2.42847	3.29884	2.9541	3.8281	3.13469		---
7894411	10.2672	10.4187	10.5932	10.6715	10.8176	10.7314		---
7894412	10.0473	10.3554	10.2957	10.5202	10.3195	10.4248		---
7894413	11.1517	11.0722	10.9089	10.8082	10.9274	10.8394		---
7894414	2.06356	2.24862	2.27741	2.0216	2.06396	2.49711		---
7894415	2.12859	3.62197	3.8027	1.92338	3.27158	3.33907		---
7894416	9.07342	9.22762	8.4528	8.92025	8.61676	9.00051		---
7894417	2.25394	2.90072	2.15826	2.84128	2.58357	2.55064		---
7894418	7.96344	7.85312	7.83982	7.9222	7.71994	7.95377		---
7894419	5.83616	5.35036	5.66665	4.64269	6.47513	4.20648		---
7894420	4.91065	3.7363	5.06813	4.61177	4.91436	5.21529		---
7894421	10.8361	10.7183	10.6908	10.7908	10.8388	11.0781		---
7894422	6.56884	5.18825	6.38952	6.03021	6.01577	6.54858		---
7894423	5.41281	5.98049	5.69913	5.81573	5.40816	5.82653		---
7894425	3.39551	2.66459	3.05505	2.75531	2.87365	2.68754		---
7894426	3.27074	3.63312	3.93276	4.04341	3.56967	4.09564		---
7894427	3.43669	2.77984	3.43909	3.57016	2.91736	3.15077		---
7894428	8.32509	8.09239	7.72877	8.19227	7.82737	7.9912		---
7894429	9.10388	8.39193	9.73089	8.29003	9.73514	9.25445		---
7894430	6.03374	4.48434	5.56403	5.21229	5.62324	4.9719		---
7894431	9.90475	9.67495	9.68234	10.2448	9.72573	9.99444		---
7894432	7.2397	7.53021	7.25683	7.39626	6.99622	7.40853		---
7894433	10.2652	9.83121	10.2034	9.8965	10.2506	9.87479		---
7894434	6.66704	6.99883	6.66202	6.93672	6.67795	7.54786		---
7894435	8.10032	8.17551	7.78973	8.39024	7.97696	8.03362		---
7894436	9.23695	7.93712	8.22238	8.15242	8.20373	8.14184		---
7894437	7.55892	5.42734	7.58284	6.37313	7.04621	6.77728		---
7894438	6.97014	6.54298	7.12113	6.42218	7.23567	6.47814		---
7894439	11.2201	10.7899	11.1206	10.3334	11.0194	10.918		---
7894440	5.61799	5.24483	4.88811	5.79702	5.50599	6.28324		---
7894441	2.01988	3.53907	3.17455	2.65781	2.82108	2.7383		---
7894442	3.57371	3.27027	3.81937	4.15202	3.66513	3.99066		---
7894443	6.88377	6.67368	6.11688	6.68581	5.90756	6.89991		---
7894444	9.56224	9.60045	9.01609	9.56854	9.45745	9.90812		---
7894445	4.76388	3.97877	4.19682	3.79526	3.69312	3.95428		---
7894446	5.40207	5.31867	4.64366	5.60936	4.57014	4.75799		---
7894447	6.81138	6.22889	5.8024	5.34698	5.90846	5.37264		---
7894448	2.01456	2.02988	2.27442	2.29384	2.21545	2.19818		---
7894449	8.52973	7.57614	7.93419	6.97925	8.1213	7.34468		---
7894450	3.42505	3.65628	3.61201	2.67869	3.13046	2.72226		---
7894451	5.46367	4.58423	5.73596	5.23379	5.24652	5.61361		---
7894452	3.09977	3.32164	2.38511	2.92643	3.24163	2.91092		---
7894453	5.20836	5.82798	4.97532	5.80991	4.25271	5.67466		---
7894454	5.16345	3.79111	5.05829	5.45224	5.32223	5.67479		---
7894455	4.28988	5.45325	4.74803	5.36528	4.84516	4.66821		---
7894456	5.62417	5.37536	5.26525	5.41782	5.33858	5.44097		---
7894457	4.5126	4.32635	4.89938	4.23382	5.20016	5.16502		---
7894458	2.51634	2.42101	2.38868	2.8691	2.74086	2.12781		---
7894459	9.43874	9.49887	9.15507	9.47393	9.22879	9.22775		---
7894460	12.6374	12.7341	12.5075	12.6506	12.4139	12.7609		---
7894461	4.15468	4.78778	4.76706	3.79545	4.14926	4.63908		---
7894462	4.91395	4.67591	5.17107	4.61983	4.49751	4.91163		---
7894463	1.89894	1.92256	2.13282	1.95965	2.14692	1.93457		---
7894464	7.64445	7.90307	7.81956	7.62551	7.70145	8.1065		---
7894465	2.47729	3.15774	2.87136	3.70939	3.11616	3.18968		---
7894466	4.60264	5.27183	4.31618	5.6625	4.52519	4.67206		---
7894467	6.32725	6.78089	6.87907	7.07147	6.68717	7.10999		---
7894468	3.93164	2.44901	3.54123	2.9804	2.94364	3.59546		---
7894469	12.911	12.8946	12.7751	12.2503	12.7927	12.413		---
7894470	8.93242	8.81819	8.19926	8.49864	8.2113	8.48998		---
7894471	13.2528	13.1156	13.1874	13.1641	13.3352	13.1279		---
7894472	4.17921	3.17144	3.17455	2.91853	3.15167	4.18748		---
7894473	2.63311	2.99716	4.13479	2.85891	2.46822	2.72258		---
7894474	6.98772	6.89013	7.15529	7.00009	6.78826	7.10776		---
7894475	7.75701	7.5941	7.04585	7.135	7.2174	7.48419		---
7894476	5.80586	6.12394	5.73169	6.14782	5.72583	5.77062		---
7894477	1.93498	1.86647	2.00392	1.88048	1.84777	2.09467		---
7894478	7.77977	7.7919	7.62814	8.01152	7.81398	7.65294		---
7894479	11.1384	10.4426	11.1254	11.3238	11.0823	11.0313		---
7894480	7.78452	7.93052	7.75435	7.88216	7.59537	7.65822		---
7894481	12.0893	12.2563	12.0239	12.1182	11.9265	12.2793		---
7894482	5.64775	5.98307	6.10817	6.00976	5.81647	6.07724		---
7894483	4.01144	3.00416	3.278	3.31946	3.08955	3.03434		---
7894484	6.17266	6.34149	6.49968	6.53413	6.18063	6.19615		---
7894485	11.8659	11.2059	11.3513	10.5727	11.6027	10.7996		---
7894486	3.4007	3.40745	3.54326	3.48475	3.74814	3.63177		---
7894487	1.93556	2.04801	1.80573	2.23639	2.17014	1.69357		---
7894488	3.6442	3.75843	3.1787	3.19852	3.02193	3.19828		---
7894489	10.089	10.0878	9.81676	10.3825	9.82128	10.0731		---
7894490	7.09023	7.19852	7.17161	7.3644	7.01736	7.40951		---
7894491	3.70352	4.36463	4.70793	3.57213	3.1669	4.25908		---
7894492	10.7612	10.9681	10.405	10.7076	10.7025	10.615		---
7894493	7.80892	8.29543	7.75057	8.44735	7.41355	7.27664		---
7894494	6.10806	6.04295	5.93004	6.02737	5.79268	5.80509		---
7894495	6.54867	7.39244	6.80423	7.32823	6.95045	7.5483		---
7894496	10.3243	10.264	10.1035	9.72606	10.142	10.0363		---
7894497	4.43788	4.70904	3.96303	4.55147	4.97406	4.26056		---
7894498	10.7252	10.792	10.9451	11.8075	10.9741	11.4239		---
7894499	10.5795	10.6691	10.5809	10.4157	10.5557	10.9389		---
7894500	2.24911	2.04357	2.28781	2.29596	2.06211	2.1875		---
7894501	11.4428	11.3975	11.3774	11.3852	11.5531	11.2853		---
7894502	3.16448	3.30059	3.35933	4.19309	3.60249	3.59453		---
7894503	5.96613	5.5018	4.84049	5.743	6.03386	4.98359		---
7894504	6.58576	6.66	6.68762	5.64676	6.99809	6.32718		---
7894505	3.01889	2.45614	2.62815	2.72746	3.24565	2.59467		---
7894506	5.56071	4.7298	4.7025	5.46404	5.35704	5.68058		---
7894507	3.23518	3.61443	3.62089	3.25407	3.57275	2.74271		---
7894508	4.19543	4.96339	4.27079	4.23382	3.79521	3.80701		---
7894509	5.82848	6.32132	5.53833	7.78469	5.63039	7.32077		---
7894510	1.88149	3.31687	1.97931	2.40423	2.44619	3.33841		---
7894511	3.00199	2.20698	3.33604	3.27523	2.60685	2.58818		---
7894512	10.9606	11.0805	11.0088	11.0575	11.0798	11.0624		---
[truncated: 30,739 more rows]
